# Supplementary material for: ﻿Discovering diversity of Central Asian and Himalayan Epeorus (Caucasiron) mayflies (Ephemeroptera, Heptageniidae) using DNA barcoding and morphology
Source: Zookeys. 2025 Apr 9;1234:89–125. doi: 10.3897/zookeys.1234.141196 (PMC12004075; doi:10.3897/zookeys.1234.141196)
Supplement: XML Treatment for Epeorus (Caucasiron) himalayensis [file zookeys.1234.141196-treatment1.xml]

<!DOCTYPE tp:taxon-treatment
  PUBLIC "-//TaxonX//DTD Taxonomic Treatment Publishing DTD v0 20100105//EN" "tax-treatment-NSO.dtd">
<tp:taxon-treatment xmlns:tp="http://www.plazi.org/taxpub"><tp:treatment-meta><kwd-group><label>Taxon classification</label><kwd>
                <named-content content-type="kingdom">Animalia</named-content>
              </kwd><kwd>
                <named-content content-type="order">Ephemeroptera</named-content>
              </kwd><kwd>
                <named-content content-type="family">Heptageniidae</named-content>
              </kwd></kwd-group><mixed-citation publication-type="journal"><person-group><name><surname>Hrivniak</surname><given-names>Ľuboš</given-names></name><name><surname>Sroka</surname><given-names>Pavel</given-names></name><name><surname>Godunko</surname><given-names>Roman J.</given-names></name><name><surname>Martynov</surname><given-names>Alexander V.</given-names></name><name><surname>Palatov</surname><given-names>Dmitry M.</given-names></name><name><surname>Bojková</surname><given-names>Jindřiška</given-names></name></person-group><article-title>﻿Discovering diversity of Central Asian and Himalayan <italic><tp:taxon-name><tp:taxon-name-part taxon-name-part-type="genus" reg="Epeorus">Epeorus</tp:taxon-name-part></tp:taxon-name></italic> (<italic><tp:taxon-name><tp:taxon-name-part taxon-name-part-type="genus" reg="Epeorus"/><tp:taxon-name-part taxon-name-part-type="subgenus" reg="Caucasiron">Caucasiron</tp:taxon-name-part></tp:taxon-name></italic>) mayflies (<tp:taxon-name><tp:taxon-name-part taxon-name-part-type="order">Ephemeroptera</tp:taxon-name-part></tp:taxon-name>, <tp:taxon-name><tp:taxon-name-part taxon-name-part-type="family">Heptageniidae</tp:taxon-name-part></tp:taxon-name>) using DNA barcoding and morphology</article-title><source>Zookeys</source><day>09</day><month>04</month><year>2025</year><volume>1234</volume><fpage>89</fpage><lpage>125</lpage><pub-id pub-id-type="doi">10.3897/zookeys.1234.141196</pub-id></mixed-citation></tp:treatment-meta><tp:nomenclature><label>﻿</label><tp:taxon-name><object-id xmlns:xlink="http://www.w3.org/1999/xlink" content-type="arpha" xlink:type="simple">691B9F9C-6D9B-5720-A574-0E797BF2EC19</object-id><tp:taxon-name-part taxon-name-part-type="genus" reg="Epeorus">Epeorus</tp:taxon-name-part> (<tp:taxon-name-part taxon-name-part-type="subgenus" reg="Caucasiron">Caucasiron</tp:taxon-name-part>) <tp:taxon-name-part taxon-name-part-type="species" reg="himalayensis">himalayensis</tp:taxon-name-part><object-id xmlns:xlink="http://www.w3.org/1999/xlink" content-type="zoobank" xlink:type="simple">https://zoobank.org/8A4B0D7A-B2FD-42B8-85DB-87FCFC1D2140</object-id></tp:taxon-name><tp:taxon-authority>Hrivniak &amp; Sroka</tp:taxon-authority><tp:taxon-status xmlns:xlink="http://www.w3.org/1999/xlink" xlink:type="simple">sp. nov.</tp:taxon-status><xref ref-type="fig" rid="F3">Figs 3</xref><xref ref-type="fig" rid="F4">, 4</xref><xref ref-type="fig" rid="F5">, 5</xref><xref ref-type="fig" rid="F6">, 6</xref></tp:nomenclature><tp:treatment-sec sec-type="type material" id="SECID0EAZAE"><title>Type material.</title><p><bold><italic>Holotype</italic></bold>: • male larva: India: Uttarakhand Pradesh, vicinity of Pandukeshwar village, left tributary of Alakananda River, 2099 m a.s.l., <named-content xmlns:xlink="http://www.w3.org/1999/xlink" content-type="dwc:verbatimCoordinates" xlink:type="simple"><named-content content-type="geo-json" specific-use="{&#34;type&#34;:&#34;Point&#34;,&#34;coordinates&#34;:[79.535133,30.648350]}" id="NCID0EOZAE" xlink:type="simple">30°38.901'N, 79°32.108'E</named-content></named-content> (codes: IND2018/7; 39Gang); 9–11.05.2018, Martynov A.V., Palatov D.M. leg. <bold><italic>Paratypes</italic></bold>: • 12 larvae (barcoded specimens: IN1, SP11 - labrum and mandibular incisors mounted on slide, SP12), 4 male imagoes (reared from larvae; barcoded specimens: IN7 - genitalia and larval exuvia mounted on slide, IN8, IN9), 3 female imagoes (reared from larva; two larval exuviae mounted on slide), 1 male subimago (reared from larva): same data as holotype. • 2 larvae (barcoded specimens: SP13, SP22): India: Uttarakhand Pradesh, vicinity of Lambagad village, Alaknanda River, 1998 m a.s.l.; <named-content xmlns:xlink="http://www.w3.org/1999/xlink" content-type="dwc:verbatimCoordinates" xlink:type="simple"><named-content content-type="geo-json" specific-use="{&#34;type&#34;:&#34;Point&#34;,&#34;coordinates&#34;:[79.533750,30.644033]}" id="NCID0EZZAE" xlink:type="simple">30°38.64198'N, 79°32.02500'E</named-content></named-content> (codes: IND2018/8; 40Gang); 9–11.05.2018, Martynov A.V., Palatov D.M. leg.</p></tp:treatment-sec><tp:treatment-sec sec-type="etymology" id="SECID0E5ZAE"><title>Etymology.</title><p>The species name <italic>himalayensis</italic> (Latin) refers to the distribution in the Himalayas.</p></tp:treatment-sec><tp:treatment-sec sec-type="description" id="SECID0EO1AE"><title>Description of larva.</title><p>General coloration yellowish brown with dark brown maculation (Fig. <xref ref-type="fig" rid="F3">3</xref>). Body length (BL) of late-instar larvae: 15.0 mm (female; <italic>n</italic> = 1), 11.8–13.1 mm (male; <italic>n</italic> = 3). Length of cerci approximately 1.2 × body length.</p><p><bold><italic>Head</italic>.</bold> Shape trapezoidal, slightly rounded (Fig. <xref ref-type="fig" rid="F3">3D, E</xref>). Head dimensions of late-instar larvae: length 3.3 mm, width 5.0 mm in female; length 2.5–2.6 mm, width 4.0–4.1 mm in male. Width/length ratio: 1.48–1.57 (female; <italic>n</italic> = 8), 1.48–1.64 (male; <italic>n</italic> = 8). Coloration pattern of dorsal surface consists of: i) paired stripe-like and rounded maculae along epicranial suture, ii) pair of triangular (or blurred) macula near inner edges of eyes, iii) pair of rounded maculae ventrally to lateral ocelli, iv) pale stripes extending from lateral ocelli to lateral edges of head, v) rectangular macula between ocelli, vi) stripe-like and rounded maculae ventrally to median ocellus. Antennae yellowish brown, scapus and pedicellus darkened (Fig. <xref ref-type="fig" rid="F3">3D, E</xref>). Dorsal surface covered with short rounded spatulate setae (as on abdominal terga; Fig. <xref ref-type="fig" rid="F4">4E</xref>), fine hair-like setae and stick-like setae. Sparse longer and fine hair-like setae located posteriorly to eyes.</p><fig id="F4" position="float" orientation="portrait"><object-id xmlns:xlink="http://www.w3.org/1999/xlink" content-type="doi" xlink:type="simple">10.3897/zookeys.1234.141196.figure4</object-id><object-id xmlns:xlink="http://www.w3.org/1999/xlink" content-type="arpha" xlink:type="simple">95737687-1932-5B82-9A20-563C100646A9</object-id><label>Figure 4.</label><caption><p><tp:taxon-name><tp:taxon-name-part taxon-name-part-type="genus" reg="Epeorus">Epeorus</tp:taxon-name-part> (<tp:taxon-name-part taxon-name-part-type="subgenus" reg="Caucasiron">Caucasiron</tp:taxon-name-part>) <tp:taxon-name-part taxon-name-part-type="species" reg="himalayensis">himalayensis</tp:taxon-name-part></tp:taxon-name> sp. nov., larva <bold>A</bold> labrum, left half in dorsal view, right half in ventral view (black dots correspond to setae along antero-lateral margin) <bold>B</bold> incisors of left mandible <bold>C</bold> incisors of right mandible (both flattened on slide; dashed polygons correspond to area covered by setae) <bold>D</bold> setae on dorsal surface of femora <bold>E</bold> setae on surface of tergum VII <bold>F</bold> surface and posterior margin of abdominal tergum VII <bold>G</bold> gill I <bold>H</bold> gill III (arrow shows projection on costal margin) <bold>I</bold> gill plate VI in dorsal view <bold>J</bold> gill plate VII in ventral view <bold>K</bold> gill VII (flattened on slide) <bold>L</bold> abdominal segments VIII–X in lateral view (arrow shows posterolateral projection of tergum X) <bold>M</bold> sternum IX of female. Drawn from late instar larvae and last instar larval exuvium.</p></caption><graphic xmlns:xlink="http://www.w3.org/1999/xlink" xlink:href="zookeys-1234-089_article-141196__-g004.jpg" position="float" orientation="portrait" xlink:type="simple" id="oo_1303965.jpg"><uri content-type="original_file" xlink:type="simple">https://binary.pensoft.net/fig/1303965</uri></graphic></fig><p><bold><italic>Mouthparts</italic>.</bold> Labrum (Fig. <xref ref-type="fig" rid="F4">4A</xref>) widened anteriorly; anterior margin slightly rounded or nearly straight. Lateral angles rounded. Dorsal surface covered with setae of different size, 4–6 longer bristle-like setae located antero-medially and two bristles antero-laterally (Fig. <xref ref-type="fig" rid="F4">4A</xref>, left half). Epipharynx with longer, slightly plumose bristles situated along lateral to anterior margin, cluster of fine, hair-like setae medially (not figured), and group of 6–12 setae of various size (Fig. <xref ref-type="fig" rid="F4">4A</xref>, right half). Outer incisors of both mandibles with three apical teeth; outer tooth blunt in both mandibles. Inner incisor of left mandible with three apical teeth (Fig. <xref ref-type="fig" rid="F4">4B</xref>), right inner incisor bifurcated (Fig. <xref ref-type="fig" rid="F4">4C</xref>).</p><p><bold><italic>Thorax</italic>.</bold> Prothorax anteriorly narrowed, lateral edges slightly rounded. Metanotum with small blunt posterior-median projection. Dorsal surface covered with hair-like setae, stick-like setae and short rounded spatulate setae (as on abdominal terga and head). Sparse longer, hair-like setae along pro-, meso- and metanotal suture.</p><p><bold><italic>Legs</italic>.</bold> Coloration on Fig. <xref ref-type="fig" rid="F3">3H, I</xref>. Femora with median hypodermal spot, often transversely extended. Base and apex of femora darkened; patella-tibial suture darkened; tarsi proximally and distally darkened. Dorsal surface of femora covered by short rounded spatulate setae (Fig. <xref ref-type="fig" rid="F4">4D</xref>), hair-like setae and sparsely distributed stick-like setae. Dorsal edge of femora with blade-like setae. Dorsal margin of tibiae and tarsi with row of dense hair-like setae; ventral margin with irregular row of distally accumulated spines. Tarsal claws with two or three denticles.</p><p><bold><italic>Abdominal terga</italic>.</bold> Color pattern of abdominal terga consists of transversal stripe along anterior margin of terga I–IX (X), medially extending to: i) triangular or blurred macula on terga II–IV and ii) triangular or T-shaped macula on terga V–IX (median macula on terga VIII and IX widened) (Fig. <xref ref-type="fig" rid="F3">3F, G</xref>). Pair of short stripes or spots present antero-laterally to median maculae. Lateral margins with oblique stripe-like maculae on terga I–IX (often dorso-posteriorly extended). Denticles along posterior margin of terga dense, irregular, and pointed (Fig. <xref ref-type="fig" rid="F4">4F</xref>). Surface of terga covered with hair-like setae, stick-like setae and rounded spatulate setae (Fig. <xref ref-type="fig" rid="F4">4E, F</xref>). Tergum X with short posterolateral projections (Fig. <xref ref-type="fig" rid="F4">4L</xref>, arrow). Terga with longitudinal median row of hair-like setae.</p><p>More or less developed posteromedian spine (best expressed on terga VII–IX as on Fig. <xref ref-type="fig" rid="F11">11M, N</xref>) were observed in larvae of BL 6.0–8.2 mm (barcoded specimens SP12, SP13, SP22). Tergal spines were not observed in late instar larvae and last instar larval exuvia from reared adults (barcoded specimens: IN1, IN7, IN8, IN9).</p><p><bold><italic>Abdominal sterna</italic>.</bold> Yellowish, with a pattern consisting of more or less defined triangular maculae (Fig. <xref ref-type="fig" rid="F3">3K–N</xref>). Nerve ganglia darkened. Sternum IX of female with V-shaped median emargination and numerous hair-like setae (Fig. <xref ref-type="fig" rid="F4">4M</xref>).</p><p><bold><italic>Gills</italic>.</bold> Dorsal surface of gill plate I yellowish and of gill plates II–VII greyish on anterior half, brownish on posterior half. Ventral margin of all gill plates yellowish brown, sometimes pinkish. Projection on gill plate III well developed (Fig. <xref ref-type="fig" rid="F4">4H</xref>, arrow). Gill plate VII narrow (in natural position of ventral view, Figs <xref ref-type="fig" rid="F3">3J</xref>, <xref ref-type="fig" rid="F4">4J</xref>). Dorsal margin of gill plates IV–VII with more or less developed papillae; best expressed on gill plates VI–VII (Fig. <xref ref-type="fig" rid="F4">4I</xref>).</p><p><bold><italic>Cerci</italic>.</bold> Yellowish brown, basally darkened.</p></tp:treatment-sec><tp:treatment-sec sec-type="description" id="SECID0EEBAG"><title>Description of male imago.</title><p>General coloration yellowish brown with dark brown maculation (Fig. <xref ref-type="fig" rid="F5">5A</xref>). Body length 11.5–13.0 mm (<italic>n</italic> = 2); length of cerci approximately 2 × body length. Length of fore wings 14.0–15.3 mm, hind wings 4.5–5.1 mm.</p><fig id="F5" position="float" orientation="portrait"><object-id xmlns:xlink="http://www.w3.org/1999/xlink" content-type="doi" xlink:type="simple">10.3897/zookeys.1234.141196.figure5</object-id><object-id xmlns:xlink="http://www.w3.org/1999/xlink" content-type="arpha" xlink:type="simple">C15FFDAB-9F8D-505A-B0B9-813BD0BF06A6</object-id><label>Figure 5.</label><caption><p><tp:taxon-name><tp:taxon-name-part taxon-name-part-type="genus" reg="Epeorus">Epeorus</tp:taxon-name-part> (<tp:taxon-name-part taxon-name-part-type="subgenus" reg="Caucasiron">Caucasiron</tp:taxon-name-part>) <tp:taxon-name-part taxon-name-part-type="species" reg="himalayensis">himalayensis</tp:taxon-name-part></tp:taxon-name> sp. nov., male imago <bold>A</bold> habitus in lateral view <bold>B</bold> head in dorsal view <bold>C</bold> head in lateral view <bold>D</bold> abdomen in dorsal view <bold>E</bold> abdomen in lateral view <bold>F</bold> abdomen in ventral view <bold>G</bold> middle leg in dorsal view <bold>H</bold> penis in ventral view <bold>I</bold> titillators <bold>J</bold> male genitalia in ventral view (arrow points on shallow medio-apical emargination) <bold>K</bold> penis in dorsal view.</p></caption><graphic xmlns:xlink="http://www.w3.org/1999/xlink" xlink:href="zookeys-1234-089_article-141196__-g005.jpg" position="float" orientation="portrait" xlink:type="simple" id="oo_1303967.jpg"><uri content-type="original_file" xlink:type="simple">https://binary.pensoft.net/fig/1303967</uri></graphic></fig><p><bold><italic>Head</italic>.</bold> Frons yellowish brown; frontal fold dark brown. Antennae yellowish; scapus and pedicellus darkened. Ocelli basally blackish, apically whitish. Compound eyes greyish brown, basally darkened (Fig. <xref ref-type="fig" rid="F5">5B, C</xref>). Compound eyes not touching each other (distance between eyes 0.10–0.66 of median ocellus; <italic>n</italic> = 3) or touching each other (<italic>n</italic> = 1).</p><p><bold><italic>Thorax</italic>.</bold> Pronotum dark brown; meso- and metathorax yellowish brown with dark brown maculation. Dorsal surface of mesothorax yellowish brown, median longitudinal suture darkened. Mesothoratic fucasternum yellowish brown to brown. Metathorax with blunt posteromedian projection.</p><p>Wing membrane colorless. Veins dark brown, basally paler. Pterostigmatic area cloudy, with simple cross veins. Costal brace dark brown (Fig. <xref ref-type="fig" rid="F5">5A</xref>). Hind wings with short triangular costal projection.</p><p>Femora basally and apically darkened, median spot present. Tibiae basally darkened; claws dark brown (Fig. <xref ref-type="fig" rid="F5">5A, G</xref>). Fore legs darker than middle and hind legs. One claw blunt, one claw pointed.</p><p><bold><italic>Abdomen</italic>.</bold> Color pattern of abdominal terga as described in larva. Tergum X with median macula (Fig. <xref ref-type="fig" rid="F5">5D</xref>). Lateral margins with oblique stripe-like maculae on terga I–IX extending dorso-posteriorly, forming transversal stripe-like macula along posterior margin of terga (Fig. <xref ref-type="fig" rid="F5">5D, E</xref>). Abdominal sterna with narrow triangular maculae (Fig. <xref ref-type="fig" rid="F5">5F</xref>). Styliger yellowish brown; medially slightly convex and sparsely covered by hair-like setae (Fig. <xref ref-type="fig" rid="F5">5H, J</xref>). Forceps brown or yellowish, apically paler. Penis lobes brown and basally paler or yellowish, with shallow medio-apical notch (Fig. <xref ref-type="fig" rid="F5">5H, J</xref>, arrow), and short spine-like setae on interior edges. Titillators well developed and apically serrated (Fig. <xref ref-type="fig" rid="F5">5H, I</xref>). Titillators reach 0.30–0.44 of respective penis lobe length.</p><p><bold><italic>Cerci</italic>.</bold> Yellowish, basally darkened.</p></tp:treatment-sec><tp:treatment-sec sec-type="description" id="SECID0EJFAG"><title>Description of female imago.</title><p>General coloration yellowish brown with dark brown maculation (Fig. <xref ref-type="fig" rid="F6">6A</xref>). Body length 13.0–15.5 mm (<italic>n</italic> = 2); length of cerci 2.3 × body length. Length of fore wings 18.2–19.5 mm, hind wings 5.6–6.3 mm.</p><fig id="F6" position="float" orientation="portrait"><object-id xmlns:xlink="http://www.w3.org/1999/xlink" content-type="doi" xlink:type="simple">10.3897/zookeys.1234.141196.figure6</object-id><object-id xmlns:xlink="http://www.w3.org/1999/xlink" content-type="arpha" xlink:type="simple">B759ADC8-BC4C-5CD0-AC49-D9AD650A3A0C</object-id><label>Figure 6.</label><caption><p><tp:taxon-name><tp:taxon-name-part taxon-name-part-type="genus" reg="Epeorus">Epeorus</tp:taxon-name-part> (<tp:taxon-name-part taxon-name-part-type="subgenus" reg="Caucasiron">Caucasiron</tp:taxon-name-part>) <tp:taxon-name-part taxon-name-part-type="species" reg="himalayensis">himalayensis</tp:taxon-name-part></tp:taxon-name> sp. nov., female imago and egg <bold>A</bold> habitus in lateral view <bold>B</bold> head in dorsal view <bold>C</bold> head in lateral view <bold>D</bold> abdomen in dorsal view <bold>E</bold> abdomen in lateral view <bold>F</bold> abdomen in ventral view <bold>G–I</bold> subgenital and subanal plates <bold>J</bold> egg <bold>K</bold> detail of micropyle. Scale bars: 5 μm (<bold>K</bold>); 50 μm (<bold>J</bold>).</p></caption><graphic xmlns:xlink="http://www.w3.org/1999/xlink" xlink:href="zookeys-1234-089_article-141196__-g006.jpg" position="float" orientation="portrait" xlink:type="simple" id="oo_1303968.jpg"><uri content-type="original_file" xlink:type="simple">https://binary.pensoft.net/fig/1303968</uri></graphic></fig><p><bold><italic>Head</italic>.</bold> Frons yellowish brown; frontal fold brownish. Antennae yellowish; scapus and pedicellus darkened. Ocelli basally blackish, apically whitish. Eyes greyish (Fig. <xref ref-type="fig" rid="F6">6B, C</xref>).</p><p><bold><italic>Thorax</italic>.</bold> Coloration as described in male imago. Wing membrane colorless (area around bullae sometimes darkened; Fig. <xref ref-type="fig" rid="F6">6A</xref>). Veins dark brown, basally paler. Pterostigmatic area cloudy, with mostly simple cross veins. Costal brace dark brown. Hind wings with short triangular costal projection. Coloration of legs as in male imago.</p><p><bold><italic>Abdomen</italic>.</bold> Coloration pattern of abdominal terga and sterna as in male imago (Fig. <xref ref-type="fig" rid="F6">6D–F</xref>). Subgenital plate apically narrowed, posterior margin rounded or slightly concave (Fig. <xref ref-type="fig" rid="F6">6G–I</xref>). Subanal plate with shallow U-shaped median emargination.</p></tp:treatment-sec><tp:treatment-sec sec-type="description" id="SECID0ELIAG"><title>Description of eggs.</title><p>Oval shaped, dimensions approximately 188 × 101 μm (average values from 6 eggs). Chorionic surface slightly granulated (Fig. <xref ref-type="fig" rid="F6">6K</xref>), without distinct structures. One or two visible micropyle, shallow and rounded, located in subequatorial position (~ 12.5 μm in width) (Fig. <xref ref-type="fig" rid="F6">6J, K</xref>).</p></tp:treatment-sec><tp:treatment-sec sec-type="Main morphological diagnostics of larva" id="SECID0EZIAG"><title>Main morphological diagnostics of larva.</title><p>i) abdominal sterna with more or less defined triangular maculae (Fig. <xref ref-type="fig" rid="F3">3K–N</xref>), ii) coloration of abdominal terga as on Fig. <xref ref-type="fig" rid="F3">3F, G, iii</xref>) femora with median spot (Fig. <xref ref-type="fig" rid="F3">3H, I</xref>), iv) gill plates VII narrow (in natural position from ventral view; Figs <xref ref-type="fig" rid="F3">3J</xref>, <xref ref-type="fig" rid="F4">4J</xref>), v) tergum X with short posterolateral projections (Fig. <xref ref-type="fig" rid="F4">4L</xref>, arrow), vi) abdominal terga and dorsal surface of femora with rounded spatulate setae (Fig. <xref ref-type="fig" rid="F4">4D–F</xref>); denticles along posterior margin of abdominal terga dense, irregular and pointed (Fig. <xref ref-type="fig" rid="F4">4F</xref>).</p></tp:treatment-sec><tp:treatment-sec sec-type="Main morphological diagnostics of imago" id="SECID0E6JAG"><title>Main morphological diagnostics of imago.</title><p>i) abdominal sterna with narrow triangular maculae (Figs <xref ref-type="fig" rid="F5">5F</xref>, <xref ref-type="fig" rid="F6">6F</xref>), ii) coloration of abdominal terga as on Figs <xref ref-type="fig" rid="F5">5D, E</xref>, <xref ref-type="fig" rid="F6">6D, E, iii</xref>) femora with median spot (Fig. <xref ref-type="fig" rid="F5">5G</xref>), iv) wing membrane colourless (Figs <xref ref-type="fig" rid="F5">5A</xref>, <xref ref-type="fig" rid="F6">6A</xref>) (area of bullae sometimes darkened in female), v) subgenital plate of female rounded or slightly concave (Fig. <xref ref-type="fig" rid="F6">6G–I</xref>), vi) subanal plate with shallow median emargination (Fig. <xref ref-type="fig" rid="F6">6H, I</xref>), vii) penis lobes not apically widened, with shallow medio-apical notch (Fig. <xref ref-type="fig" rid="F5">5J</xref>, arrow), viii) titillators well developed, apically serrated, reaching to 0.30–0.44 of penis lobes in length (Fig. <xref ref-type="fig" rid="F5">5H, J</xref>).</p></tp:treatment-sec><tp:treatment-sec sec-type="Morphological affinities" id="SECID0ERLAG"><title>Morphological affinities.</title><p><bold><italic>Larva</italic>.</bold><tp:taxon-name><tp:taxon-name-part taxon-name-part-type="genus" reg="Epeorus">Epeorus</tp:taxon-name-part> (<tp:taxon-name-part taxon-name-part-type="subgenus" reg="Caucasiron">C.</tp:taxon-name-part>) <tp:taxon-name-part taxon-name-part-type="species" reg="himalayensis">himalayensis</tp:taxon-name-part></tp:taxon-name> sp. nov. is characterised by more or less defined triangular maculae on the abdominal sterna (Fig. <xref ref-type="fig" rid="F3">3K–M</xref>). This feature distinguishes <tp:taxon-name><tp:taxon-name-part taxon-name-part-type="genus" reg="Epeorus">E.</tp:taxon-name-part> (<tp:taxon-name-part taxon-name-part-type="subgenus" reg="Caucasiron">C.</tp:taxon-name-part>) <tp:taxon-name-part taxon-name-part-type="species" reg="himalayensis">himalayensis</tp:taxon-name-part></tp:taxon-name> sp. nov. from <tp:taxon-name><tp:taxon-name-part taxon-name-part-type="genus" reg="Epeorus">E.</tp:taxon-name-part> (<tp:taxon-name-part taxon-name-part-type="subgenus" reg="Caucasiron">C.</tp:taxon-name-part>) <tp:taxon-name-part taxon-name-part-type="species" reg="guttatus">guttatus</tp:taxon-name-part></tp:taxon-name>, with a pair of oblique stripes and a large median macula (Fig. <xref ref-type="fig" rid="F13">13H</xref>), and <tp:taxon-name><tp:taxon-name-part taxon-name-part-type="genus" reg="Epeorus">E.</tp:taxon-name-part> (<tp:taxon-name-part taxon-name-part-type="subgenus" reg="Caucasiron">C.</tp:taxon-name-part>) <tp:taxon-name-part taxon-name-part-type="species" reg="extraordinarius">extraordinarius</tp:taxon-name-part></tp:taxon-name>, with a longitudinal reddish-brown median macula (<xref ref-type="bibr" rid="B14">Chen et al. 2010</xref>). The triangular maculae on abdominal sterna of <tp:taxon-name><tp:taxon-name-part taxon-name-part-type="genus" reg="Epeorus">E.</tp:taxon-name-part> (<tp:taxon-name-part taxon-name-part-type="subgenus" reg="Caucasiron">C.</tp:taxon-name-part>) <tp:taxon-name-part taxon-name-part-type="species" reg="himalayensis">himalayensis</tp:taxon-name-part></tp:taxon-name> sp. nov. may be narrowed (Fig. <xref ref-type="fig" rid="F3">3N</xref>). Similar oblique stripes are present in <tp:taxon-name><tp:taxon-name-part taxon-name-part-type="genus" reg="Epeorus">E.</tp:taxon-name-part> (<tp:taxon-name-part taxon-name-part-type="subgenus" reg="Caucasiron">C.</tp:taxon-name-part>) <tp:taxon-name-part taxon-name-part-type="species" reg="lanceolatus">lanceolatus</tp:taxon-name-part></tp:taxon-name> sp. nov. (Fig. <xref ref-type="fig" rid="F7">7F</xref>) and <tp:taxon-name><tp:taxon-name-part taxon-name-part-type="genus" reg="Epeorus">E.</tp:taxon-name-part> (<tp:taxon-name-part taxon-name-part-type="subgenus" reg="Caucasiron">C.</tp:taxon-name-part>) <tp:taxon-name-part taxon-name-part-type="species" reg="lineatus">lineatus</tp:taxon-name-part></tp:taxon-name> sp. nov. (Fig. <xref ref-type="fig" rid="F10">10Q</xref>). <tp:taxon-name><tp:taxon-name-part taxon-name-part-type="genus" reg="Epeorus">E.</tp:taxon-name-part> (<tp:taxon-name-part taxon-name-part-type="subgenus" reg="Caucasiron">C.</tp:taxon-name-part>) <tp:taxon-name-part taxon-name-part-type="species" reg="himalayensis">himalayensis</tp:taxon-name-part></tp:taxon-name> sp. nov. can be distinguished from these species based on rounded spatulate setae on abdominal terga, which are lanceolate in <tp:taxon-name><tp:taxon-name-part taxon-name-part-type="genus" reg="Epeorus">E.</tp:taxon-name-part> (<tp:taxon-name-part taxon-name-part-type="subgenus" reg="Caucasiron">C.</tp:taxon-name-part>) <tp:taxon-name-part taxon-name-part-type="species" reg="lanceolatus">lanceolatus</tp:taxon-name-part></tp:taxon-name> sp. nov. (Fig. <xref ref-type="fig" rid="F8">8E, F</xref>) and elongated spatulate in <tp:taxon-name><tp:taxon-name-part taxon-name-part-type="genus" reg="Epeorus">E.</tp:taxon-name-part> (<tp:taxon-name-part taxon-name-part-type="subgenus" reg="Caucasiron">C.</tp:taxon-name-part>) <tp:taxon-name-part taxon-name-part-type="species" reg="lineatus">lineatus</tp:taxon-name-part></tp:taxon-name> sp. nov. (Fig. <xref ref-type="fig" rid="F11">11E, F</xref>). In addition, <tp:taxon-name><tp:taxon-name-part taxon-name-part-type="genus" reg="Epeorus">E.</tp:taxon-name-part> (<tp:taxon-name-part taxon-name-part-type="subgenus" reg="Caucasiron">C.</tp:taxon-name-part>) <tp:taxon-name-part taxon-name-part-type="species" reg="himalayensis">himalayensis</tp:taxon-name-part></tp:taxon-name> sp. nov. differs from the latter species by the absence of a median longitudinal line on abdominal sterna (or posteromedian macula; Fig. <xref ref-type="fig" rid="F10">10N–Q</xref>). The combination of all morphological characters that distinguish <tp:taxon-name><tp:taxon-name-part taxon-name-part-type="genus" reg="Epeorus">E.</tp:taxon-name-part> (<tp:taxon-name-part taxon-name-part-type="subgenus" reg="Caucasiron">C.</tp:taxon-name-part>) <tp:taxon-name-part taxon-name-part-type="species" reg="himalayensis">himalayensis</tp:taxon-name-part></tp:taxon-name> sp. nov. from both related species are given in the section “Main morphological diagnostics of the larva”.</p><p>Three other species occur within the eastern part of (<italic><tp:taxon-name><tp:taxon-name-part taxon-name-part-type="genus" reg="Epeorus">E.</tp:taxon-name-part></tp:taxon-name></italic>) <italic><tp:taxon-name><tp:taxon-name-part taxon-name-part-type="genus" reg="Epeorus"/><tp:taxon-name-part taxon-name-part-type="subgenus" reg="Caucasiron">Caucasiron</tp:taxon-name-part></tp:taxon-name></italic> range (Fig. <xref ref-type="fig" rid="F1">1</xref>), which may belong to <tp:taxon-name><tp:taxon-name-part taxon-name-part-type="genus" reg="Epeorus">E.</tp:taxon-name-part> (<tp:taxon-name-part taxon-name-part-type="subgenus" reg="Caucasiron">Caucasiron</tp:taxon-name-part>)</tp:taxon-name> based on the morphology of larvae. Of these, <italic><tp:taxon-name><tp:taxon-name-part taxon-name-part-type="genus" reg="Epeorus">E.</tp:taxon-name-part><tp:taxon-name-part taxon-name-part-type="species" reg="suspicatus">suspicatus</tp:taxon-name-part></tp:taxon-name></italic> possess oblique stripes on abdominal sterna (Fig. <xref ref-type="fig" rid="F15">15I</xref>). However, this species has sparse larger denticles separated by shorter denticles along the posterior margin of abdominal terga (Fig. <xref ref-type="fig" rid="F16">16F</xref>), in contrast to dense, irregular, and pointed denticles (Fig. <xref ref-type="fig" rid="F4">4F</xref>) in <tp:taxon-name><tp:taxon-name-part taxon-name-part-type="genus" reg="Epeorus">E.</tp:taxon-name-part> (<tp:taxon-name-part taxon-name-part-type="subgenus" reg="Caucasiron">C.</tp:taxon-name-part>) <tp:taxon-name-part taxon-name-part-type="species" reg="himalayensis">himalayensis</tp:taxon-name-part></tp:taxon-name> sp. nov. Denticulation along abdominal terga separates <tp:taxon-name><tp:taxon-name-part taxon-name-part-type="genus" reg="Epeorus">E.</tp:taxon-name-part> (<tp:taxon-name-part taxon-name-part-type="subgenus" reg="Caucasiron">C.</tp:taxon-name-part>) <tp:taxon-name-part taxon-name-part-type="species" reg="himalayensis">himalayensis</tp:taxon-name-part></tp:taxon-name> sp. nov. also from <italic><tp:taxon-name><tp:taxon-name-part taxon-name-part-type="genus" reg="Epeorus">E.</tp:taxon-name-part><tp:taxon-name-part taxon-name-part-type="species" reg="psi">psi</tp:taxon-name-part></tp:taxon-name></italic>, with basally denticulate spines and shorter denticles (Fig. <xref ref-type="fig" rid="F18">18F</xref>). Additionally, <tp:taxon-name><tp:taxon-name-part taxon-name-part-type="genus" reg="Epeorus">E.</tp:taxon-name-part> (<tp:taxon-name-part taxon-name-part-type="subgenus" reg="Caucasiron">C.</tp:taxon-name-part>) <tp:taxon-name-part taxon-name-part-type="species" reg="himalayensis">himalayensis</tp:taxon-name-part></tp:taxon-name> sp. nov. differs by a short dorso-apical projection on femora (Fig. <xref ref-type="fig" rid="F3">3H, I</xref>) from <italic><tp:taxon-name><tp:taxon-name-part taxon-name-part-type="genus" reg="Epeorus">E.</tp:taxon-name-part><tp:taxon-name-part taxon-name-part-type="species" reg="psi">psi</tp:taxon-name-part></tp:taxon-name></italic> with an elongate and pointed dorso-apical projection on femora (Figs <xref ref-type="fig" rid="F17">17F</xref>, <xref ref-type="fig" rid="F18">18M</xref>).</p><p>Morphological characters separating <italic><tp:taxon-name><tp:taxon-name-part taxon-name-part-type="genus" reg="Epeorus">E.</tp:taxon-name-part><tp:taxon-name-part taxon-name-part-type="species" reg="kapurkripalanorum">kapurkripalanorum</tp:taxon-name-part></tp:taxon-name></italic> from <italic><tp:taxon-name><tp:taxon-name-part taxon-name-part-type="genus" reg="Epeorus">E.</tp:taxon-name-part></tp:taxon-name></italic> (<tp:taxon-name><tp:taxon-name-part taxon-name-part-type="genus" reg="Epeorus"/><tp:taxon-name-part taxon-name-part-type="subgenus" reg="Caucasiron">C.</tp:taxon-name-part></tp:taxon-name>) <italic><tp:taxon-name><tp:taxon-name-part taxon-name-part-type="genus" reg="Epeorus"/><tp:taxon-name-part taxon-name-part-type="species" reg="himalayensis">himalayensis</tp:taxon-name-part></tp:taxon-name></italic> sp. nov. are given in the section “Remarks on <italic><tp:taxon-name><tp:taxon-name-part taxon-name-part-type="genus" reg="Iron">Iron</tp:taxon-name-part><tp:taxon-name-part taxon-name-part-type="species" reg="paraguttatus">paraguttatus</tp:taxon-name-part></tp:taxon-name></italic> (Braasch, 1983) and <italic><tp:taxon-name><tp:taxon-name-part taxon-name-part-type="genus" reg="Epeorus">E.</tp:taxon-name-part><tp:taxon-name-part taxon-name-part-type="species" reg="kapurkripalanorum">kapurkripalanorum</tp:taxon-name-part></tp:taxon-name></italic> (Braasch, 1983)”. Considering <tp:taxon-name><tp:taxon-name-part taxon-name-part-type="genus" reg="Epeorus">E.</tp:taxon-name-part> (<tp:taxon-name-part taxon-name-part-type="subgenus" reg="Caucasiron">Caucasiron</tp:taxon-name-part>)</tp:taxon-name> species from the western part of the area, <tp:taxon-name><tp:taxon-name-part taxon-name-part-type="genus" reg="Epeorus">E.</tp:taxon-name-part> (<tp:taxon-name-part taxon-name-part-type="subgenus" reg="Caucasiron">C.</tp:taxon-name-part>) <tp:taxon-name-part taxon-name-part-type="species" reg="himalayensis">himalayensis</tp:taxon-name-part></tp:taxon-name> sp. nov. can be easily distinguished by the shape of setae on abdominal terga. It is characterised by rounded spatulate setae, while the extralimital species have fine or basally widened hair-like setae (<xref ref-type="bibr" rid="B21">Hrivniak et al. 2020b</xref>).</p><p><bold><italic>Imago</italic>.</bold> In the eastern part of <tp:taxon-name><tp:taxon-name-part taxon-name-part-type="genus" reg="Epeorus">E.</tp:taxon-name-part> (<tp:taxon-name-part taxon-name-part-type="subgenus" reg="Caucasiron">Caucasiron</tp:taxon-name-part>)</tp:taxon-name> area, adults of four species have been described so far, namely <tp:taxon-name><tp:taxon-name-part taxon-name-part-type="genus" reg="Epeorus">E.</tp:taxon-name-part> (<tp:taxon-name-part taxon-name-part-type="subgenus" reg="Caucasiron">C.</tp:taxon-name-part>) <tp:taxon-name-part taxon-name-part-type="species" reg="guttatus">guttatus</tp:taxon-name-part></tp:taxon-name> (male and female), <tp:taxon-name><tp:taxon-name-part taxon-name-part-type="genus" reg="Epeorus">E.</tp:taxon-name-part> (<tp:taxon-name-part taxon-name-part-type="subgenus" reg="Caucasiron">C.</tp:taxon-name-part>) <tp:taxon-name-part taxon-name-part-type="species" reg="extraordinarius">extraordinarius</tp:taxon-name-part></tp:taxon-name> (male and female), <italic><tp:taxon-name><tp:taxon-name-part taxon-name-part-type="genus" reg="Epeorus">E.</tp:taxon-name-part><tp:taxon-name-part taxon-name-part-type="species" reg="psi">psi</tp:taxon-name-part></tp:taxon-name></italic> (male and female) and <tp:taxon-name><tp:taxon-name-part taxon-name-part-type="genus" reg="Epeorus">E.</tp:taxon-name-part> (<tp:taxon-name-part taxon-name-part-type="subgenus" reg="Caucasiron">C.</tp:taxon-name-part>) <tp:taxon-name-part taxon-name-part-type="species" reg="lanceolatus">lanceolatus</tp:taxon-name-part></tp:taxon-name> sp. nov. (female). <tp:taxon-name><tp:taxon-name-part taxon-name-part-type="genus" reg="Epeorus">E.</tp:taxon-name-part> (<tp:taxon-name-part taxon-name-part-type="subgenus" reg="Caucasiron">C.</tp:taxon-name-part>) <tp:taxon-name-part taxon-name-part-type="species" reg="himalayensis">himalayensis</tp:taxon-name-part></tp:taxon-name> sp. nov. can be distinguished from them by the colouration pattern of abdominal sterna, each consisting of a narrow triangular macula (Fig. <xref ref-type="fig" rid="F6">6F</xref>). This is in contrast to <tp:taxon-name><tp:taxon-name-part taxon-name-part-type="genus" reg="Epeorus">E.</tp:taxon-name-part> (<tp:taxon-name-part taxon-name-part-type="subgenus" reg="Caucasiron">C.</tp:taxon-name-part>) <tp:taxon-name-part taxon-name-part-type="species" reg="guttatus">guttatus</tp:taxon-name-part></tp:taxon-name> with a pair of oblique stripes and large median macula (<xref ref-type="bibr" rid="B29">Kluge 2015</xref>), <tp:taxon-name><tp:taxon-name-part taxon-name-part-type="genus" reg="Epeorus">E.</tp:taxon-name-part> (<tp:taxon-name-part taxon-name-part-type="subgenus" reg="Caucasiron">C.</tp:taxon-name-part>) <tp:taxon-name-part taxon-name-part-type="species" reg="extraordinarius">extraordinarius</tp:taxon-name-part></tp:taxon-name> with a longitudinal reddish-brown median macula (<xref ref-type="bibr" rid="B14">Chen et al. 2010</xref>) and <tp:taxon-name><tp:taxon-name-part taxon-name-part-type="genus" reg="Epeorus">E.</tp:taxon-name-part> (<tp:taxon-name-part taxon-name-part-type="subgenus" reg="Caucasiron">C.</tp:taxon-name-part>) <tp:taxon-name-part taxon-name-part-type="species" reg="lanceolatus">lanceolatus</tp:taxon-name-part></tp:taxon-name> sp. nov. with fine, slightly curved oblique stripes (Fig. <xref ref-type="fig" rid="F9">9F</xref>). From the latter species, <tp:taxon-name><tp:taxon-name-part taxon-name-part-type="genus" reg="Epeorus">E.</tp:taxon-name-part> (<tp:taxon-name-part taxon-name-part-type="subgenus" reg="Caucasiron">C.</tp:taxon-name-part>) <tp:taxon-name-part taxon-name-part-type="species" reg="himalayensis">himalayensis</tp:taxon-name-part></tp:taxon-name> sp. nov. can be separated also by a shallow emargination on the posterior margin of subanal plate in female imago (Fig. <xref ref-type="fig" rid="F6">6G–I</xref>), which contrasts with the straight posterior margin in <tp:taxon-name><tp:taxon-name-part taxon-name-part-type="genus" reg="Epeorus">E.</tp:taxon-name-part> (<tp:taxon-name-part taxon-name-part-type="subgenus" reg="Caucasiron">C.</tp:taxon-name-part>) <tp:taxon-name-part taxon-name-part-type="species" reg="lanceolatus">lanceolatus</tp:taxon-name-part></tp:taxon-name> sp. nov. (Fig. <xref ref-type="fig" rid="F9">9H, I</xref>).</p><p>Based on male genitalia, <tp:taxon-name><tp:taxon-name-part taxon-name-part-type="genus" reg="Epeorus">E.</tp:taxon-name-part> (<tp:taxon-name-part taxon-name-part-type="subgenus" reg="Caucasiron">C.</tp:taxon-name-part>) <tp:taxon-name-part taxon-name-part-type="species" reg="himalayensis">himalayensis</tp:taxon-name-part></tp:taxon-name> sp. nov. differs from <tp:taxon-name><tp:taxon-name-part taxon-name-part-type="genus" reg="Epeorus">E.</tp:taxon-name-part> (<tp:taxon-name-part taxon-name-part-type="subgenus" reg="Caucasiron">C.</tp:taxon-name-part>) <tp:taxon-name-part taxon-name-part-type="species" reg="guttatus">guttatus</tp:taxon-name-part></tp:taxon-name> by longer titillators, reaching at least 1/3 of the penis lobes (Fig. <xref ref-type="fig" rid="F5">5H, J</xref>), in contrast to short titillators not exceeding styliger in <tp:taxon-name><tp:taxon-name-part taxon-name-part-type="genus" reg="Epeorus">E.</tp:taxon-name-part> (<tp:taxon-name-part taxon-name-part-type="subgenus" reg="Caucasiron">C.</tp:taxon-name-part>) <tp:taxon-name-part taxon-name-part-type="species" reg="guttatus">guttatus</tp:taxon-name-part></tp:taxon-name> (<xref ref-type="bibr" rid="B29">Kluge 2015</xref>). The shape of penis lobes with a shallow medio-apical notch allows <tp:taxon-name><tp:taxon-name-part taxon-name-part-type="genus" reg="Epeorus">E.</tp:taxon-name-part> (<tp:taxon-name-part taxon-name-part-type="subgenus" reg="Caucasiron">C.</tp:taxon-name-part>) <tp:taxon-name-part taxon-name-part-type="species" reg="himalayensis">himalayensis</tp:taxon-name-part></tp:taxon-name> sp. nov. to be distinguished from <italic><tp:taxon-name><tp:taxon-name-part taxon-name-part-type="genus" reg="Epeorus">E.</tp:taxon-name-part><tp:taxon-name-part taxon-name-part-type="species" reg="psi">psi</tp:taxon-name-part></tp:taxon-name></italic>, which has apically bifurcated penis lobes with extended latero-apical tip (<xref ref-type="bibr" rid="B16">Eaton 1883–1888</xref>; <xref ref-type="bibr" rid="B10">Braasch 2006b</xref>).</p><p>Among the extralimital species, <tp:taxon-name><tp:taxon-name-part taxon-name-part-type="genus" reg="Epeorus">E.</tp:taxon-name-part> (<tp:taxon-name-part taxon-name-part-type="subgenus" reg="Caucasiron">C.</tp:taxon-name-part>) <tp:taxon-name-part taxon-name-part-type="species" reg="nigripilosus">nigripilosus</tp:taxon-name-part></tp:taxon-name> and <tp:taxon-name><tp:taxon-name-part taxon-name-part-type="genus" reg="Epeorus">E.</tp:taxon-name-part> (<tp:taxon-name-part taxon-name-part-type="subgenus" reg="Caucasiron">C.</tp:taxon-name-part>) <tp:taxon-name-part taxon-name-part-type="species" reg="caucasicus">caucasicus</tp:taxon-name-part></tp:taxon-name> show similar coloration pattern of abdominal sterna. <tp:taxon-name><tp:taxon-name-part taxon-name-part-type="genus" reg="Epeorus">Epeorus</tp:taxon-name-part> (<tp:taxon-name-part taxon-name-part-type="subgenus" reg="Caucasiron">C.</tp:taxon-name-part>) <tp:taxon-name-part taxon-name-part-type="species" reg="himalayensis">himalayensis</tp:taxon-name-part></tp:taxon-name> sp. nov. can be distinguished from them by relatively narrow penis lobes with a shallow medio-apical notch, because both species have apically widened penis lobes and a deeper medio-apical notch (<xref ref-type="bibr" rid="B3">Braasch 1979</xref>).</p></tp:treatment-sec><tp:treatment-sec><!--Section generated to contain objects referenced in tp:taxon-treatment.--><fig id="F3" position="float" orientation="portrait"><object-id xmlns:xlink="http://www.w3.org/1999/xlink" content-type="doi" xlink:type="simple">10.3897/zookeys.1234.141196.figure3</object-id><object-id xmlns:xlink="http://www.w3.org/1999/xlink" content-type="arpha" xlink:type="simple">B22923DC-58E8-5753-8189-CF37FEB0F48F</object-id><label>Figure 3.</label><caption><p><tp:taxon-name><tp:taxon-name-part taxon-name-part-type="genus" reg="Epeorus">Epeorus</tp:taxon-name-part> (<tp:taxon-name-part taxon-name-part-type="subgenus" reg="Caucasiron">Caucasiron</tp:taxon-name-part>) <tp:taxon-name-part taxon-name-part-type="species" reg="himalayensis">himalayensis</tp:taxon-name-part></tp:taxon-name> sp. nov., larva <bold>A</bold> habitus in dorsal view <bold>B</bold> habitus in ventral view <bold>C</bold> habitus in lateral view <bold>D</bold> head of male in dorsal view <bold>E</bold> head of female in dorsal view <bold>F, G</bold> coloration of abdominal terga <bold>H, I</bold> middle leg in dorsal view <bold>J</bold> distal part of abdomen in ventral view <bold>K–M</bold> coloration of abdominal sterna.</p></caption><graphic xmlns:xlink="http://www.w3.org/1999/xlink" xlink:href="zookeys-1234-089_article-141196__-g003.jpg" position="float" orientation="portrait" xlink:type="simple" id="oo_1303964.jpg"><uri content-type="original_file" xlink:type="simple">https://binary.pensoft.net/fig/1303964</uri></graphic></fig><fig id="F11" position="float" orientation="portrait"><object-id xmlns:xlink="http://www.w3.org/1999/xlink" content-type="doi" xlink:type="simple">10.3897/zookeys.1234.141196.figure11</object-id><object-id xmlns:xlink="http://www.w3.org/1999/xlink" content-type="arpha" xlink:type="simple">641A2DF9-EC77-5C3B-9042-CD9A00C62350</object-id><label>Figure 11.</label><caption><p><tp:taxon-name><tp:taxon-name-part taxon-name-part-type="genus" reg="Epeorus">Epeorus</tp:taxon-name-part> (<tp:taxon-name-part taxon-name-part-type="subgenus" reg="Caucasiron">Caucasiron</tp:taxon-name-part>) <tp:taxon-name-part taxon-name-part-type="species" reg="lineatus">lineatus</tp:taxon-name-part></tp:taxon-name> sp. nov., larva <bold>A</bold> labrum, left half in dorsal view, right half in ventral view (black dots correspond to setae along antero-lateral margin) <bold>B</bold> incisors of left mandible <bold>C</bold> incisors of right mandible (both flattened on slide; dashed polygons correspond to area covered by setae) <bold>D</bold> setae on dorsal surface of femora <bold>E</bold> setae on surface of tergum VII (drawn from late-instar larva) <bold>F</bold> surface and posterior margin of abdominal tergum VII <bold>G</bold> gill I <bold>H</bold> gill III (arrow shows projection on costal margin) <bold>I</bold> gill plate VI in dorsal view <bold>J</bold> gill plate VII (flattened on slide) <bold>K</bold> gill plate VII in ventral view <bold>L</bold> abdominal segments VIII–X in lateral view (arrow shows posterolateral projection of tergum X) <bold>M</bold> abdominal terga VIII–X with short spines (arrows) <bold>N</bold> abdominal terga VIII–X with well-developed spines <bold>O</bold> sternum IX of female. Drawn from late instar larvae.</p></caption><graphic xmlns:xlink="http://www.w3.org/1999/xlink" xlink:href="zookeys-1234-089_article-141196__-g011.jpg" position="float" orientation="portrait" xlink:type="simple" id="oo_1303973.jpg"><uri content-type="original_file" xlink:type="simple">https://binary.pensoft.net/fig/1303973</uri></graphic></fig><fig id="F13" position="float" orientation="portrait"><object-id xmlns:xlink="http://www.w3.org/1999/xlink" content-type="doi" xlink:type="simple">10.3897/zookeys.1234.141196.figure13</object-id><object-id xmlns:xlink="http://www.w3.org/1999/xlink" content-type="arpha" xlink:type="simple">8B93A53E-9715-5DC1-B9C1-013530CA84E9</object-id><label>Figure 13.</label><caption><p><tp:taxon-name><tp:taxon-name-part taxon-name-part-type="genus" reg="Epeorus">Epeorus</tp:taxon-name-part> (<tp:taxon-name-part taxon-name-part-type="subgenus" reg="Caucasiron">Caucasiron</tp:taxon-name-part>) <tp:taxon-name-part taxon-name-part-type="species" reg="guttatus">guttatus</tp:taxon-name-part></tp:taxon-name>, larva <bold>A</bold> habitus in dorsal view <bold>B</bold> habitus in ventral view <bold>C</bold> habitus in lateral view <bold>D</bold> head of male in dorsal view <bold>E</bold> head of female in dorsal view <bold>F, G</bold> coloration of abdominal terga <bold>H</bold> coloration of abdominal sterna II–VI <bold>I</bold> middle leg in dorsal view <bold>J</bold> distal part of abdomen in ventral view.</p></caption><graphic xmlns:xlink="http://www.w3.org/1999/xlink" xlink:href="zookeys-1234-089_article-141196__-g013.jpg" position="float" orientation="portrait" xlink:type="simple" id="oo_1303975.jpg"><uri content-type="original_file" xlink:type="simple">https://binary.pensoft.net/fig/1303975</uri></graphic></fig><fig id="F7" position="float" orientation="portrait"><object-id xmlns:xlink="http://www.w3.org/1999/xlink" content-type="doi" xlink:type="simple">10.3897/zookeys.1234.141196.figure7</object-id><object-id xmlns:xlink="http://www.w3.org/1999/xlink" content-type="arpha" xlink:type="simple">E760BF0B-E940-5CC9-9D3E-FD1075DB241E</object-id><label>Figure 7.</label><caption><p><tp:taxon-name><tp:taxon-name-part taxon-name-part-type="genus" reg="Epeorus">Epeorus</tp:taxon-name-part> (<tp:taxon-name-part taxon-name-part-type="subgenus" reg="Caucasiron">Caucasiron</tp:taxon-name-part>) <tp:taxon-name-part taxon-name-part-type="species" reg="lanceolatus">lanceolatus</tp:taxon-name-part></tp:taxon-name> sp. nov., larva <bold>A</bold> head of female in dorsal view (holotype) <bold>B</bold> fore leg in dorsal view <bold>C</bold> coloration of abdominal terga <bold>D</bold> distal part of abdomen in ventral view <bold>E, F</bold> coloration of abdominal sterna II–VI (<bold>E</bold> holotype).</p></caption><graphic xmlns:xlink="http://www.w3.org/1999/xlink" xlink:href="zookeys-1234-089_article-141196__-g007.jpg" position="float" orientation="portrait" xlink:type="simple" id="oo_1303969.jpg"><uri content-type="original_file" xlink:type="simple">https://binary.pensoft.net/fig/1303969</uri></graphic></fig><fig id="F10" position="float" orientation="portrait"><object-id xmlns:xlink="http://www.w3.org/1999/xlink" content-type="doi" xlink:type="simple">10.3897/zookeys.1234.141196.figure10</object-id><object-id xmlns:xlink="http://www.w3.org/1999/xlink" content-type="arpha" xlink:type="simple">E332991D-E646-5E1B-A71C-9E782BECAD3D</object-id><label>Figure 10.</label><caption><p><tp:taxon-name><tp:taxon-name-part taxon-name-part-type="genus" reg="Epeorus">Epeorus</tp:taxon-name-part> (<tp:taxon-name-part taxon-name-part-type="subgenus" reg="Caucasiron">Caucasiron</tp:taxon-name-part>) <tp:taxon-name-part taxon-name-part-type="species" reg="lineatus">lineatus</tp:taxon-name-part></tp:taxon-name> sp. nov., larva <bold>A</bold> habitus in dorsal view <bold>B</bold> habitus in ventral view <bold>C</bold> habitus in lateral view <bold>D</bold> head of male in dorsal view <bold>E</bold> head of female in dorsal view <bold>F</bold> middle leg in dorsal view <bold>G, H</bold> distal part of abdomen in ventral view <bold>I–M</bold> coloration of abdominal terga <bold>N–Q</bold> coloration of abdominal sterna II–VI.</p></caption><graphic xmlns:xlink="http://www.w3.org/1999/xlink" xlink:href="zookeys-1234-089_article-141196__-g010.jpg" position="float" orientation="portrait" xlink:type="simple" id="oo_1303972.jpg"><uri content-type="original_file" xlink:type="simple">https://binary.pensoft.net/fig/1303972</uri></graphic></fig><fig id="F8" position="float" orientation="portrait"><object-id xmlns:xlink="http://www.w3.org/1999/xlink" content-type="doi" xlink:type="simple">10.3897/zookeys.1234.141196.figure8</object-id><object-id xmlns:xlink="http://www.w3.org/1999/xlink" content-type="arpha" xlink:type="simple">E4A9157E-FA01-5CD3-99C5-9F1B6F0240D6</object-id><label>Figure 8.</label><caption><p><tp:taxon-name><tp:taxon-name-part taxon-name-part-type="genus" reg="Epeorus">Epeorus</tp:taxon-name-part> (<tp:taxon-name-part taxon-name-part-type="subgenus" reg="Caucasiron">Caucasiron</tp:taxon-name-part>) <tp:taxon-name-part taxon-name-part-type="species" reg="lanceolatus">lanceolatus</tp:taxon-name-part></tp:taxon-name> sp. nov., larva <bold>A</bold> labrum, left half in dorsal view, right half in ventral view (black dots correspond to setae along antero-lateral margin) <bold>B</bold> incisors of left mandible <bold>C</bold> incisors of right mandible (both flattened on slide; dashed polygons correspond to area covered by setae) <bold>D</bold> setae on dorsal surface of femora <bold>E</bold> setae on surface of tergum VII <bold>F</bold> surface and posterior margin of abdominal tergum VII (holotype) <bold>G</bold> gill I <bold>H</bold> gill III (arrow shows projection on costal margin) <bold>I</bold> gill plate VI in dorsal view <bold>J</bold> gill VII (flattened on slide) <bold>K</bold> gill plate VII in ventral view <bold>L, M</bold> abdominal segments VIII–X in lateral view (arrow shows posterolateral projection of tergum X) <bold>N</bold> sternum IX of female. Drawn from late instar larva and last instar larval exuvium.</p></caption><graphic xmlns:xlink="http://www.w3.org/1999/xlink" xlink:href="zookeys-1234-089_article-141196__-g008.jpg" position="float" orientation="portrait" xlink:type="simple" id="oo_1303970.jpg"><uri content-type="original_file" xlink:type="simple">https://binary.pensoft.net/fig/1303970</uri></graphic></fig><fig id="F1" position="float" orientation="portrait"><object-id xmlns:xlink="http://www.w3.org/1999/xlink" content-type="doi" xlink:type="simple">10.3897/zookeys.1234.141196.figure1</object-id><object-id xmlns:xlink="http://www.w3.org/1999/xlink" content-type="arpha" xlink:type="simple">92BFBC5E-31C1-5E71-A5FD-EACA54B7582C</object-id><label>Figure 1.</label><caption><p>Distribution of studied <italic><tp:taxon-name><tp:taxon-name-part taxon-name-part-type="genus" reg="Epeorus">Epeorus</tp:taxon-name-part></tp:taxon-name></italic> spp. across Asian mountains. Triangles refer to localities in the literature; our sampling sites are marked with red dots. A species name marked with an asterisk indicates the unclear systematic position of the species within the genus <italic><tp:taxon-name><tp:taxon-name-part taxon-name-part-type="genus" reg="Epeorus">Epeorus</tp:taxon-name-part></tp:taxon-name></italic>. Dashed line represents the frame of the detailed map in Fig. <xref ref-type="fig" rid="F2">2</xref>. Boundaries of mountain ranges were adopted from <xref ref-type="bibr" rid="B37">Snethlage et al. (2022)</xref>.</p></caption><graphic xmlns:xlink="http://www.w3.org/1999/xlink" xlink:href="zookeys-1234-089_article-141196__-g001.jpg" position="float" orientation="portrait" xlink:type="simple" id="oo_1303962.jpg"><uri content-type="original_file" xlink:type="simple">https://binary.pensoft.net/fig/1303962</uri></graphic></fig><fig id="F2" position="float" orientation="portrait"><object-id xmlns:xlink="http://www.w3.org/1999/xlink" content-type="doi" xlink:type="simple">10.3897/zookeys.1234.141196.figure2</object-id><object-id xmlns:xlink="http://www.w3.org/1999/xlink" content-type="arpha" xlink:type="simple">7590C326-AC25-5AE4-96B9-5D77D5DC5715</object-id><label>Figure 2.</label><caption><p><bold>A</bold><abbrev xmlns:xlink="http://www.w3.org/1999/xlink" xlink:title="cytochrome c oxidase subunit I" id="ABBRID0EJQAE" xlink:type="simple">COI</abbrev> gene tree generated in BEAST 2 and results of <abbrev xmlns:xlink="http://www.w3.org/1999/xlink" xlink:title="General Mixed Yule Coalescent model" id="ABBRID0ENQAE" xlink:type="simple">GMYC</abbrev> and ASAP species delimitation analyses. Numbers on the tree branches refer to the posterior probability. Species delimited from our sampling sites in Central Asia and the Himalayas are highlighted and colored <bold>B</bold> occurrence of delimited species in the study area (colors correspond to <bold>A</bold>).</p></caption><graphic xmlns:xlink="http://www.w3.org/1999/xlink" xlink:href="zookeys-1234-089_article-141196__-g002.jpg" position="float" orientation="portrait" xlink:type="simple" id="oo_1303963.jpg"><uri content-type="original_file" xlink:type="simple">https://binary.pensoft.net/fig/1303963</uri></graphic></fig><fig id="F15" position="float" orientation="portrait"><object-id xmlns:xlink="http://www.w3.org/1999/xlink" content-type="doi" xlink:type="simple">10.3897/zookeys.1234.141196.figure15</object-id><object-id xmlns:xlink="http://www.w3.org/1999/xlink" content-type="arpha" xlink:type="simple">963D0CFC-A1E5-5BF7-A78A-2546FD798C09</object-id><label>Figure 15.</label><caption><p><italic><tp:taxon-name><tp:taxon-name-part taxon-name-part-type="genus" reg="Epeorus">Epeorus</tp:taxon-name-part></tp:taxon-name></italic> (<italic><tp:taxon-name><tp:taxon-name-part taxon-name-part-type="genus" reg="Epeorus"/><tp:taxon-name-part taxon-name-part-type="subgenus" reg="Caucasiron">Caucasiron</tp:taxon-name-part></tp:taxon-name></italic>?) <italic><tp:taxon-name><tp:taxon-name-part taxon-name-part-type="genus" reg="Epeorus"/><tp:taxon-name-part taxon-name-part-type="species" reg="suspicatus">suspicatus</tp:taxon-name-part></tp:taxon-name></italic>, larva <bold>A</bold> habitus in dorsal view <bold>B</bold> habitus in ventral view <bold>C</bold> habitus in lateral view <bold>D</bold> head of male in dorsal view (holotype) <bold>E</bold> head of female in dorsal view <bold>F</bold> middle leg in dorsal view <bold>G, H</bold> coloration of abdominal terga (<bold>G</bold> holotype) <bold>I–J</bold> coloration of abdominal sterna II–VI (<bold>I</bold> holotype) <bold>K, L</bold> distal part of abdomen in ventral view (<bold>K</bold> holotype).</p></caption><graphic xmlns:xlink="http://www.w3.org/1999/xlink" xlink:href="zookeys-1234-089_article-141196__-g015.jpg" position="float" orientation="portrait" xlink:type="simple" id="oo_1303977.jpg"><uri content-type="original_file" xlink:type="simple">https://binary.pensoft.net/fig/1303977</uri></graphic></fig><fig id="F16" position="float" orientation="portrait"><object-id xmlns:xlink="http://www.w3.org/1999/xlink" content-type="doi" xlink:type="simple">10.3897/zookeys.1234.141196.figure16</object-id><object-id xmlns:xlink="http://www.w3.org/1999/xlink" content-type="arpha" xlink:type="simple">62E5865E-2F66-5518-BA46-F4E95CDFFF1B</object-id><label>Figure 16.</label><caption><p><italic><tp:taxon-name><tp:taxon-name-part taxon-name-part-type="genus" reg="Epeorus">Epeorus</tp:taxon-name-part></tp:taxon-name></italic> (<italic><tp:taxon-name><tp:taxon-name-part taxon-name-part-type="genus" reg="Epeorus"/><tp:taxon-name-part taxon-name-part-type="subgenus" reg="Caucasiron">Caucasiron</tp:taxon-name-part></tp:taxon-name></italic>?) <italic><tp:taxon-name><tp:taxon-name-part taxon-name-part-type="genus" reg="Epeorus"/><tp:taxon-name-part taxon-name-part-type="species" reg="suspicatus">suspicatus</tp:taxon-name-part></tp:taxon-name></italic>, larva <bold>A</bold> labrum, left half in dorsal view, right half in ventral view (black dots correspond to setae along antero-lateral margin) <bold>B</bold> incisors of left mandible <bold>C</bold> incisors of right mandible (both flattened on slide; dashed polygons correspond to area covered by setae) <bold>D</bold> setae on dorsal surface of femora <bold>E</bold> setae on surface of tergum VII <bold>F</bold> surface and posterior margin of abdominal tergum VII <bold>G</bold> gill I <bold>H</bold> gill III (arrow shows projection on costal margin) <bold>I</bold> gill plate VI in dorsal view <bold>J</bold> gill plate VII (flattened on slide) <bold>K</bold> gill plate VII in ventral view <bold>L</bold> abdominal segments VIII–X in lateral view (arrow shows indistinct posterolateral projection of tergum X) <bold>M</bold> sternum IX of female. Drawn from late instar larvae.</p></caption><graphic xmlns:xlink="http://www.w3.org/1999/xlink" xlink:href="zookeys-1234-089_article-141196__-g016.jpg" position="float" orientation="portrait" xlink:type="simple" id="oo_1303978.jpg"><uri content-type="original_file" xlink:type="simple">https://binary.pensoft.net/fig/1303978</uri></graphic></fig><fig id="F18" position="float" orientation="portrait"><object-id xmlns:xlink="http://www.w3.org/1999/xlink" content-type="doi" xlink:type="simple">10.3897/zookeys.1234.141196.figure18</object-id><object-id xmlns:xlink="http://www.w3.org/1999/xlink" content-type="arpha" xlink:type="simple">3B77BEAC-AE93-5625-94C7-1EC001B9F475</object-id><label>Figure 18.</label><caption><p><italic><tp:taxon-name><tp:taxon-name-part taxon-name-part-type="genus" reg="Epeorus">Epeorus</tp:taxon-name-part></tp:taxon-name></italic> (<italic><tp:taxon-name><tp:taxon-name-part taxon-name-part-type="genus" reg="Epeorus"/><tp:taxon-name-part taxon-name-part-type="subgenus" reg="Caucasiron">Caucasiron</tp:taxon-name-part></tp:taxon-name></italic>?) <italic><tp:taxon-name><tp:taxon-name-part taxon-name-part-type="genus" reg="Epeorus"/><tp:taxon-name-part taxon-name-part-type="species" reg="psi">psi</tp:taxon-name-part></tp:taxon-name></italic>, larva <bold>A</bold> labrum, left half in dorsal view, right half in ventral view (black dots correspond to setae along antero-lateral margin) <bold>B</bold> incisors of left mandible <bold>C</bold> incisors of right mandible (both flattened on slide; dashed polygons correspond to area covered by setae) <bold>D</bold> setae on dorsal surface of femora <bold>E</bold> setae on surface of tergum VII <bold>F</bold> surface and posterior margin of abdominal tergum VII <bold>G</bold> gill I <bold>H</bold> gill III (arrow shows projection on costal margin) <bold>I</bold> gill plate VI in dorsal view <bold>J</bold> gill plate VII in ventral view <bold>K</bold> gill plate VII (flattened on slide) <bold>L</bold> abdominal segments VIII–X in lateral view (arrow shows posterolateral projection of tergum X) <bold>M</bold> detail of dorso-apical projection of femora (middle leg) <bold>N</bold> sternum IX of female. Drawn from late instar larvae.</p></caption><graphic xmlns:xlink="http://www.w3.org/1999/xlink" xlink:href="zookeys-1234-089_article-141196__-g018.jpg" position="float" orientation="portrait" xlink:type="simple" id="oo_1303980.jpg"><uri content-type="original_file" xlink:type="simple">https://binary.pensoft.net/fig/1303980</uri></graphic></fig><fig id="F17" position="float" orientation="portrait"><object-id xmlns:xlink="http://www.w3.org/1999/xlink" content-type="doi" xlink:type="simple">10.3897/zookeys.1234.141196.figure17</object-id><object-id xmlns:xlink="http://www.w3.org/1999/xlink" content-type="arpha" xlink:type="simple">1C9BCC41-663E-57B0-BDA6-922CF962A9DF</object-id><label>Figure 17.</label><caption><p><italic><tp:taxon-name><tp:taxon-name-part taxon-name-part-type="genus" reg="Epeorus">Epeorus</tp:taxon-name-part></tp:taxon-name></italic> (<italic><tp:taxon-name><tp:taxon-name-part taxon-name-part-type="genus" reg="Epeorus"/><tp:taxon-name-part taxon-name-part-type="subgenus" reg="Caucasiron">Caucasiron</tp:taxon-name-part></tp:taxon-name></italic>?) <italic><tp:taxon-name><tp:taxon-name-part taxon-name-part-type="genus" reg="Epeorus"/><tp:taxon-name-part taxon-name-part-type="species" reg="psi">psi</tp:taxon-name-part></tp:taxon-name></italic>, larva <bold>A</bold> habitus in dorsal view <bold>B</bold> habitus in ventral view <bold>C</bold> habitus in lateral view <bold>D</bold> head of male in dorsal view <bold>E</bold> head of female in dorsal view <bold>F</bold> legs in dorsal view (arrows point to elongated and pointed dorso-apical projections) <bold>G</bold> coloration of abdominal terga <bold>H</bold> coloration of abdominal sterna II–VI <bold>I</bold> distal part of abdomen in ventral view.</p></caption><graphic xmlns:xlink="http://www.w3.org/1999/xlink" xlink:href="zookeys-1234-089_article-141196__-g017.jpg" position="float" orientation="portrait" xlink:type="simple" id="oo_1303979.jpg"><uri content-type="original_file" xlink:type="simple">https://binary.pensoft.net/fig/1303979</uri></graphic></fig><fig id="F9" position="float" orientation="portrait"><object-id xmlns:xlink="http://www.w3.org/1999/xlink" content-type="doi" xlink:type="simple">10.3897/zookeys.1234.141196.figure9</object-id><object-id xmlns:xlink="http://www.w3.org/1999/xlink" content-type="arpha" xlink:type="simple">B702328E-D1C2-5D82-B38C-BFCAEF1BD17E</object-id><label>Figure 9.</label><caption><p><tp:taxon-name><tp:taxon-name-part taxon-name-part-type="genus" reg="Epeorus">Epeorus</tp:taxon-name-part> (<tp:taxon-name-part taxon-name-part-type="subgenus" reg="Caucasiron">Caucasiron</tp:taxon-name-part>) <tp:taxon-name-part taxon-name-part-type="species" reg="lanceolatus">lanceolatus</tp:taxon-name-part></tp:taxon-name> sp. nov., female imago (wing and head not fully molted from subimago) <bold>A</bold> habitus in dorsal view <bold>B</bold> head in dorsal view <bold>C</bold> head in lateral view <bold>D</bold> abdomen in dorsal view <bold>E</bold> abdomen in lateral view <bold>F</bold> abdomen in ventral view <bold>G</bold> middle leg <bold>H, I</bold> subgenital and subanal plates <bold>J</bold> egg <bold>K</bold> detail of micropyle <bold>L</bold> texture on the surface of egg. Scale bars: 50 μm (<bold>J</bold>); 5 μm (<bold>K, L</bold>).</p></caption><graphic xmlns:xlink="http://www.w3.org/1999/xlink" xlink:href="zookeys-1234-089_article-141196__-g009.jpg" position="float" orientation="portrait" xlink:type="simple" id="oo_1303971.jpg"><uri content-type="original_file" xlink:type="simple">https://binary.pensoft.net/fig/1303971</uri></graphic></fig></tp:treatment-sec><ref-list><ref id="B14"><mixed-citation xmlns:xlink="http://www.w3.org/1999/xlink" xlink:type="simple"><person-group><name name-style="western"><surname>Chen</surname><given-names>P</given-names></name><name name-style="western"><surname>Wang</surname><given-names>Y</given-names></name><name name-style="western"><surname>Zhou</surname><given-names>C-F</given-names></name></person-group> (<year>2010</year>) <article-title>A New Mayfly Species of <tp:taxon-name><tp:taxon-name-part taxon-name-part-type="genus">Epeorus</tp:taxon-name-part> (<tp:taxon-name-part taxon-name-part-type="subgenus">Caucasiron</tp:taxon-name-part>)</tp:taxon-name> from Southwestern China (<tp:taxon-name><tp:taxon-name-part taxon-name-part-type="order">Ephemeroptera</tp:taxon-name-part></tp:taxon-name>: <tp:taxon-name><tp:taxon-name-part taxon-name-part-type="family">Heptageniidae</tp:taxon-name-part></tp:taxon-name>).</article-title><source>Zootaxa</source><volume>2527</volume>: <fpage>61</fpage>–<lpage>68</lpage>. <ext-link xlink:href="10.11646/zootaxa.2527.1.4" ext-link-type="doi" xlink:type="simple">https://doi.org/10.11646/zootaxa.2527.1.4</ext-link></mixed-citation></ref><ref id="B37"><mixed-citation xmlns:xlink="http://www.w3.org/1999/xlink" xlink:type="simple"><person-group><name name-style="western"><surname>Snethlage</surname><given-names>MA</given-names></name><name name-style="western"><surname>Geschke</surname><given-names>J</given-names></name><name name-style="western"><surname>Spehn</surname><given-names>EM</given-names></name><name name-style="western"><surname>Ranipeta</surname><given-names>A</given-names></name><name name-style="western"><surname>Yoccoz</surname><given-names>NG</given-names></name><name name-style="western"><surname>Körner</surname><given-names>Ch</given-names></name><name name-style="western"><surname>Jetz</surname><given-names>W</given-names></name><name name-style="western"><surname>Fischer</surname><given-names>M</given-names></name><name name-style="western"><surname>Urbach</surname><given-names>D</given-names></name></person-group> (<year>2022</year>) A hierarchical inventory of the world’s mountains for global comparative mountain science. Scientific Data 9: 149. <ext-link xlink:href="10.1038/s41597-022-01256-y" ext-link-type="doi" xlink:type="simple">https://doi.org/10.1038/s41597-022-01256-y</ext-link></mixed-citation></ref><ref id="B21"><mixed-citation xmlns:xlink="http://www.w3.org/1999/xlink" xlink:type="simple"><person-group><name name-style="western"><surname>Hrivniak</surname><given-names>Ľ</given-names></name><name name-style="western"><surname>Sroka</surname><given-names>P</given-names></name><name name-style="western"><surname>Bojková</surname><given-names>J</given-names></name><name name-style="western"><surname>Godunko</surname><given-names>RJ</given-names></name></person-group> (<year>2020b</year>) <article-title>Identification guide to larvae of Caucasian <tp:taxon-name><tp:taxon-name-part taxon-name-part-type="genus">Epeorus</tp:taxon-name-part> (<tp:taxon-name-part taxon-name-part-type="subgenus">Caucasiron</tp:taxon-name-part>)</tp:taxon-name> (<tp:taxon-name><tp:taxon-name-part taxon-name-part-type="order">Ephemeroptera</tp:taxon-name-part></tp:taxon-name>, <tp:taxon-name><tp:taxon-name-part taxon-name-part-type="family">Heptageniidae</tp:taxon-name-part></tp:taxon-name>).</article-title><source>ZooKeys</source><volume>986</volume>: <fpage>1</fpage>–<lpage>53</lpage>. <ext-link xlink:href="10.3897/zookeys.986.56276" ext-link-type="doi" xlink:type="simple">https://doi.org/10.3897/zookeys.986.56276</ext-link></mixed-citation></ref><ref id="B29"><mixed-citation xmlns:xlink="http://www.w3.org/1999/xlink" xlink:type="simple"><person-group><name name-style="western"><surname>Kluge</surname><given-names>NJ</given-names></name></person-group> (<year>2015</year>) <article-title>Central Asian mountain <tp:taxon-name><tp:taxon-name-part taxon-name-part-type="tribe">Rhithrogenini</tp:taxon-name-part></tp:taxon-name> (<tp:taxon-name><tp:taxon-name-part taxon-name-part-type="order">Ephemeroptera</tp:taxon-name-part></tp:taxon-name>: <tp:taxon-name><tp:taxon-name-part taxon-name-part-type="family">Heptageniidae</tp:taxon-name-part></tp:taxon-name>) with pointed and ephemeropteroid claws in the winged stages.</article-title><source>Zootaxa</source><volume>3994</volume>(<issue>3</issue>): <fpage>301</fpage>–<lpage>353</lpage>. <ext-link xlink:href="10.11646/zootaxa.3994.3.1" ext-link-type="doi" xlink:type="simple">https://doi.org/10.11646/zootaxa.3994.3.1</ext-link></mixed-citation></ref><ref id="B16"><mixed-citation xmlns:xlink="http://www.w3.org/1999/xlink" xlink:type="simple"><person-group><name name-style="western"><surname>Eaton</surname><given-names>AE</given-names></name></person-group> (<year>1883–1888</year>) A revisional monograph of recent <tp:taxon-name><tp:taxon-name-part taxon-name-part-type="family">Ephemeridae</tp:taxon-name-part></tp:taxon-name> or mayflies. Transactions of the Linnean Society of London (2) 3: 1–352. <ext-link xlink:href="10.1111/j.1096-3642.1883.tb01550a.x" ext-link-type="doi" xlink:type="simple">https://doi.org/10.1111/j.1096-3642.1883.tb01550a.x</ext-link></mixed-citation></ref><ref id="B10"><mixed-citation xmlns:xlink="http://www.w3.org/1999/xlink" xlink:type="simple"><person-group><name name-style="western"><surname>Braasch</surname><given-names>D</given-names></name></person-group> (<year>2006b</year>) <article-title>Neue Eintagsfliegen der Gattungen <italic><tp:taxon-name><tp:taxon-name-part taxon-name-part-type="genus">Epeorus</tp:taxon-name-part></tp:taxon-name></italic> und <italic><tp:taxon-name><tp:taxon-name-part taxon-name-part-type="genus">Iron</tp:taxon-name-part></tp:taxon-name></italic> aus dem Himalaja (<tp:taxon-name><tp:taxon-name-part taxon-name-part-type="order">Ephemeroptera</tp:taxon-name-part></tp:taxon-name>, <tp:taxon-name><tp:taxon-name-part taxon-name-part-type="family">Heptageniidae</tp:taxon-name-part></tp:taxon-name>).</article-title><source>Entomologische Nachrichten und Berichte</source><volume>50</volume>: <fpage>79</fpage>–<lpage>88</lpage>.</mixed-citation></ref><ref id="B3"><mixed-citation xmlns:xlink="http://www.w3.org/1999/xlink" xlink:type="simple"><person-group><name name-style="western"><surname>Braasch</surname><given-names>D</given-names></name></person-group> (<year>1979</year>) <article-title>Beitrag zur Kenntnis der Gattung <italic><tp:taxon-name><tp:taxon-name-part taxon-name-part-type="genus">Iron</tp:taxon-name-part></tp:taxon-name></italic> Eaton im Kaukasus (UdSSR) (III) (<tp:taxon-name><tp:taxon-name-part taxon-name-part-type="order">Ephemeroptera</tp:taxon-name-part></tp:taxon-name>, <tp:taxon-name><tp:taxon-name-part taxon-name-part-type="family">Heptageniidae</tp:taxon-name-part></tp:taxon-name>).</article-title><source>Reichenbachia</source><volume>17</volume>(<issue>33</issue>): <fpage>283</fpage>–<lpage>294</lpage>.</mixed-citation></ref></ref-list></tp:taxon-treatment>
