# Supplementary material for: ﻿Discovering diversity of Central Asian and Himalayan Epeorus (Caucasiron) mayflies (Ephemeroptera, Heptageniidae) using DNA barcoding and morphology
Source: Zookeys. 2025 Apr 9;1234:89–125. doi: 10.3897/zookeys.1234.141196 (PMC12004075; doi:10.3897/zookeys.1234.141196)
Supplement: XML Treatment for Epeorus (Caucasiron) lanceolatus [file zookeys.1234.141196-treatment2.xml]

<!DOCTYPE tp:taxon-treatment
  PUBLIC "-//TaxonX//DTD Taxonomic Treatment Publishing DTD v0 20100105//EN" "tax-treatment-NSO.dtd">
<tp:taxon-treatment xmlns:tp="http://www.plazi.org/taxpub"><tp:treatment-meta><kwd-group><label>Taxon classification</label><kwd>
                <named-content content-type="kingdom">Animalia</named-content>
              </kwd><kwd>
                <named-content content-type="order">Ephemeroptera</named-content>
              </kwd><kwd>
                <named-content content-type="family">Heptageniidae</named-content>
              </kwd></kwd-group><mixed-citation publication-type="journal"><person-group><name><surname>Hrivniak</surname><given-names>Ľuboš</given-names></name><name><surname>Sroka</surname><given-names>Pavel</given-names></name><name><surname>Godunko</surname><given-names>Roman J.</given-names></name><name><surname>Martynov</surname><given-names>Alexander V.</given-names></name><name><surname>Palatov</surname><given-names>Dmitry M.</given-names></name><name><surname>Bojková</surname><given-names>Jindřiška</given-names></name></person-group><article-title>﻿Discovering diversity of Central Asian and Himalayan <italic><tp:taxon-name><tp:taxon-name-part taxon-name-part-type="genus" reg="Epeorus">Epeorus</tp:taxon-name-part></tp:taxon-name></italic> (<italic><tp:taxon-name><tp:taxon-name-part taxon-name-part-type="genus" reg="Epeorus"/><tp:taxon-name-part taxon-name-part-type="subgenus" reg="Caucasiron">Caucasiron</tp:taxon-name-part></tp:taxon-name></italic>) mayflies (<tp:taxon-name><tp:taxon-name-part taxon-name-part-type="order">Ephemeroptera</tp:taxon-name-part></tp:taxon-name>, <tp:taxon-name><tp:taxon-name-part taxon-name-part-type="family">Heptageniidae</tp:taxon-name-part></tp:taxon-name>) using DNA barcoding and morphology</article-title><source>Zookeys</source><day>09</day><month>04</month><year>2025</year><volume>1234</volume><fpage>89</fpage><lpage>125</lpage><pub-id pub-id-type="doi">10.3897/zookeys.1234.141196</pub-id></mixed-citation></tp:treatment-meta><tp:nomenclature><label>﻿</label><tp:taxon-name><object-id xmlns:xlink="http://www.w3.org/1999/xlink" content-type="arpha" xlink:type="simple">98D3F3C8-D975-5D23-BBCC-E07E72D7E3F0</object-id><tp:taxon-name-part taxon-name-part-type="genus" reg="Epeorus">Epeorus</tp:taxon-name-part> (<tp:taxon-name-part taxon-name-part-type="subgenus" reg="Caucasiron">Caucasiron</tp:taxon-name-part>) <tp:taxon-name-part taxon-name-part-type="species" reg="lanceolatus">lanceolatus</tp:taxon-name-part><object-id xmlns:xlink="http://www.w3.org/1999/xlink" content-type="zoobank" xlink:type="simple">https://zoobank.org/4DFD1C17-701E-4BEF-9793-00F79F574355</object-id></tp:taxon-name><tp:taxon-authority>Hrivniak &amp; Sroka</tp:taxon-authority><tp:taxon-status xmlns:xlink="http://www.w3.org/1999/xlink" xlink:type="simple">sp. nov.</tp:taxon-status><xref ref-type="fig" rid="F7">Figs 7</xref><xref ref-type="fig" rid="F8">, 8</xref><xref ref-type="fig" rid="F9">, 9</xref></tp:nomenclature><tp:treatment-sec sec-type="type material" id="SECID0EVEBG"><title>Type material.</title><p><bold><italic>Holotype</italic></bold>: • female larva (barcoded specimen: IN6 - labrum, leg and tergum VII mounted on slide): India Uttarakhand Pradesh, vicinity of Lambagad village, Alaknanda River, 1998 m a.s.l.; <named-content xmlns:xlink="http://www.w3.org/1999/xlink" content-type="dwc:verbatimCoordinates" xlink:type="simple"><named-content content-type="geo-json" specific-use="{&#34;type&#34;:&#34;Point&#34;,&#34;coordinates&#34;:[79.533750,30.644033]}" id="NCID0EDFBG" xlink:type="simple">30°38.64198'N, 79°32.02500'E</named-content></named-content> (codes: IND2018/8; 40Gang); 9–11.05.2018, Martynov A.V., Palatov D. M. leg. <bold><italic>Paratypes</italic></bold>: • 1 larva (barcoded specimen: IN2 - labrum, mandibular incisors and tergum VII mounted on slide), 1 female imago (reared from larva; barcoded specimen: L38 - larval exuvium mounted on slide): same data as holotype.</p></tp:treatment-sec><tp:treatment-sec sec-type="etymology" id="SECID0ELFBG"><title>Etymology.</title><p>The species name <italic>lanceolatus</italic> (Latin) refers to lanceolate setae on abdominal terga and dorsal surface of femora characteristic for larvae.</p></tp:treatment-sec><tp:treatment-sec sec-type="description" id="SECID0E2FBG"><title>Description of larva.</title><p>General coloration yellowish brown with dark brown to blackish maculation (Fig. <xref ref-type="fig" rid="F7">7</xref>). BL of late-instar larva 13.87 mm (female; <italic>n</italic> = 1); male unknown. Length of cerci unknown.</p><fig id="F7" position="float" orientation="portrait"><object-id xmlns:xlink="http://www.w3.org/1999/xlink" content-type="doi" xlink:type="simple">10.3897/zookeys.1234.141196.figure7</object-id><object-id xmlns:xlink="http://www.w3.org/1999/xlink" content-type="arpha" xlink:type="simple">E760BF0B-E940-5CC9-9D3E-FD1075DB241E</object-id><label>Figure 7.</label><caption><p><tp:taxon-name><tp:taxon-name-part taxon-name-part-type="genus" reg="Epeorus">Epeorus</tp:taxon-name-part> (<tp:taxon-name-part taxon-name-part-type="subgenus" reg="Caucasiron">Caucasiron</tp:taxon-name-part>) <tp:taxon-name-part taxon-name-part-type="species" reg="lanceolatus">lanceolatus</tp:taxon-name-part></tp:taxon-name> sp. nov., larva <bold>A</bold> head of female in dorsal view (holotype) <bold>B</bold> fore leg in dorsal view <bold>C</bold> coloration of abdominal terga <bold>D</bold> distal part of abdomen in ventral view <bold>E, F</bold> coloration of abdominal sterna II–VI (<bold>E</bold> holotype).</p></caption><graphic xmlns:xlink="http://www.w3.org/1999/xlink" xlink:href="zookeys-1234-089_article-141196__-g007.jpg" position="float" orientation="portrait" xlink:type="simple" id="oo_1303969.jpg"><uri content-type="original_file" xlink:type="simple">https://binary.pensoft.net/fig/1303969</uri></graphic></fig><p><bold><italic>Head</italic>.</bold> Shape oval to trapezoidal (Fig. <xref ref-type="fig" rid="F7">7A</xref>). Head dimensions of late-instar larva: length 3.5 mm, width 5.7 mm (female; <italic>n</italic> = 1), male unknown. Head width/length ratio: 1.53 (female; <italic>n</italic> = 1), male unknown. Coloration pattern of dorsal surface consists of: i) paired stripe-like and rounded maculae along epicranial suture, ii) pair of triangular (or blurred) maculae near inner edges of eyes, iii) pair of rounded maculae ventrally to lateral ocelli, iv) pale stripes extending from lateral ocelli to lateral edges of head, v) blurred or rectangular maculae between ocelli, vi) scattered maculae ventrally to median ocellus. Antennae yellowish brown, scapus and pedicellus darkened. Dorsal surface of head densely covered with elongated lanceolate setae (as on abdominal terga; Fig. <xref ref-type="fig" rid="F8">8E, F</xref>), fine hair-like setae and stick-like setae. Sparse longer and fine hair-like setae located posteriorly to eyes.</p><fig id="F8" position="float" orientation="portrait"><object-id xmlns:xlink="http://www.w3.org/1999/xlink" content-type="doi" xlink:type="simple">10.3897/zookeys.1234.141196.figure8</object-id><object-id xmlns:xlink="http://www.w3.org/1999/xlink" content-type="arpha" xlink:type="simple">E4A9157E-FA01-5CD3-99C5-9F1B6F0240D6</object-id><label>Figure 8.</label><caption><p><tp:taxon-name><tp:taxon-name-part taxon-name-part-type="genus" reg="Epeorus">Epeorus</tp:taxon-name-part> (<tp:taxon-name-part taxon-name-part-type="subgenus" reg="Caucasiron">Caucasiron</tp:taxon-name-part>) <tp:taxon-name-part taxon-name-part-type="species" reg="lanceolatus">lanceolatus</tp:taxon-name-part></tp:taxon-name> sp. nov., larva <bold>A</bold> labrum, left half in dorsal view, right half in ventral view (black dots correspond to setae along antero-lateral margin) <bold>B</bold> incisors of left mandible <bold>C</bold> incisors of right mandible (both flattened on slide; dashed polygons correspond to area covered by setae) <bold>D</bold> setae on dorsal surface of femora <bold>E</bold> setae on surface of tergum VII <bold>F</bold> surface and posterior margin of abdominal tergum VII (holotype) <bold>G</bold> gill I <bold>H</bold> gill III (arrow shows projection on costal margin) <bold>I</bold> gill plate VI in dorsal view <bold>J</bold> gill VII (flattened on slide) <bold>K</bold> gill plate VII in ventral view <bold>L, M</bold> abdominal segments VIII–X in lateral view (arrow shows posterolateral projection of tergum X) <bold>N</bold> sternum IX of female. Drawn from late instar larva and last instar larval exuvium.</p></caption><graphic xmlns:xlink="http://www.w3.org/1999/xlink" xlink:href="zookeys-1234-089_article-141196__-g008.jpg" position="float" orientation="portrait" xlink:type="simple" id="oo_1303970.jpg"><uri content-type="original_file" xlink:type="simple">https://binary.pensoft.net/fig/1303970</uri></graphic></fig><p><bold><italic>Mouthparts</italic>.</bold> Labrum (Fig. <xref ref-type="fig" rid="F8">8A</xref>) widened anteriorly; anterior margin slightly rounded or straight. Lateral angles rounded. Dorsal surface sparsely covered with setae of different size, five or six longer bristle-like setae located antero-medially, and two bristles antero-laterally (Fig. <xref ref-type="fig" rid="F8">8A</xref>, left half). Epipharynx with longer, slightly plumose bristles situated along lateral to anterior margin, cluster of fine, hair-like setae medially (not figured), and group of 4–6 setae of various size (Fig. <xref ref-type="fig" rid="F8">8A</xref>, right half). Outer incisors of both mandibles with three apical teeth; outer tooth blunt in both mandibles. Inner incisor of left mandible with three apical teeth (Fig. <xref ref-type="fig" rid="F8">8B</xref>), right inner incisor bifurcated (Fig. <xref ref-type="fig" rid="F8">8C</xref>).</p><p><bold><italic>Thorax</italic>.</bold> Prothorax anteriorly narrowed, lateral edges slightly rounded. Metanotum with small blunt posteromedian projection. Dorsal surface covered with hair-like setae, stick-like setae, and lanceolate setae (as on abdominal terga and head, Fig. <xref ref-type="fig" rid="F8">8E, F</xref>); sparse longer, hair-like setae along pro-, meso- and metanotal suture.</p><p><bold><italic>Legs</italic>.</bold> Coloration on Fig. <xref ref-type="fig" rid="F7">7B</xref>. Femora with medial hypodermal spot, often transversely extended. Base and apex of femora darkened; patella-tibial suture darkened; tarsi proximally and distally darkened. Dorsal surface of femora covered by lanceolate setae, hair-like setae, and sparsely distributed stick-like setae (Fig. <xref ref-type="fig" rid="F8">8E</xref>; drawn from late-instar larvae and last instar larval exuvium). Dorsal edge of femora with blade-like setae. Dorsal margin of tibiae and tarsi with row of dense hair-like setae; ventral margin with irregular row of distally accumulated spines. Tarsal claws with 3–4 denticles.</p><p><bold><italic>Abdominal terga</italic>.</bold> Colour pattern of abdominal terga consists of transversal stripe along anterior margin of terga I–IX (X) medially extending to: i) triangular macula on terga II–IV, ii) T-shaped macula on terga V–VI (VII), and iii) triangular macula on terga (VII) VIII–IX (Fig. <xref ref-type="fig" rid="F7">7C</xref>). Pair of short stripes sometimes present antero-laterally to median macula. Lateral margins with oblique stripe-like maculae on terga I–IX. Denticles along posterior margin on terga dense, relatively narrow, irregular, and pointed (Fig. <xref ref-type="fig" rid="F8">8F</xref>). Surface of terga covered with hair-like setae, stick-like setae, and lanceolate (sporadically narrow spatulate) setae (Fig. <xref ref-type="fig" rid="F8">8E, F</xref>; drawn from late-instar larvae and last instar larval exuvium). Tergum X with well-developed posterolateral projections (Fig. <xref ref-type="fig" rid="F8">8L, M</xref>, arrow). Terga with longitudinal median row of hair-like setae. Tergal spines not observed in late-instar larvae and larval exuvium from reared adult.</p><p><bold><italic>Abdominal sterna</italic>.</bold> Yellowish, with fine oblique stripes (slightly curved in late-instar larvae; Fig. <xref ref-type="fig" rid="F7">7E, F</xref>). Nerve ganglia darkened. Sternum IX of female with V-shaped median emargination and numerous hair-like setae (Fig. <xref ref-type="fig" rid="F8">8N</xref>).</p><p><bold><italic>Gills</italic>.</bold> Dorsal surface of gill plate I yellowish; of gill plates II–VII brownish on anterior half, greyish to brownish on posterior half. Ventral margin of all gill plates yellowish. Projection of gill plate III well developed (Fig. <xref ref-type="fig" rid="F8">8H</xref>, arrow). Gill plate VII narrow (in natural position of ventral view, Figs <xref ref-type="fig" rid="F7">7D</xref>, <xref ref-type="fig" rid="F8">8K</xref>). Dorsal margin of gill plates IV–VII with more or less developed papillae; best expressed on gill plates VI and VII (Fig. <xref ref-type="fig" rid="F8">8I</xref>).</p><p><bold><italic>Cerci</italic>.</bold> Yellowish brown, basally darkened.</p></tp:treatment-sec><tp:treatment-sec sec-type="description" id="SECID0EPNBG"><title>Description of female imago.</title><p>General coloration yellowish brown with dark brown to blackish maculation (Fig. <xref ref-type="fig" rid="F9">9A–F</xref>). Body length 14.0 mm (<italic>n</italic> = 1); length of cerci unknown. Length of fore wings 17.5 mm, length of hind wings unknown (broken).</p><fig id="F9" position="float" orientation="portrait"><object-id xmlns:xlink="http://www.w3.org/1999/xlink" content-type="doi" xlink:type="simple">10.3897/zookeys.1234.141196.figure9</object-id><object-id xmlns:xlink="http://www.w3.org/1999/xlink" content-type="arpha" xlink:type="simple">B702328E-D1C2-5D82-B38C-BFCAEF1BD17E</object-id><label>Figure 9.</label><caption><p><tp:taxon-name><tp:taxon-name-part taxon-name-part-type="genus" reg="Epeorus">Epeorus</tp:taxon-name-part> (<tp:taxon-name-part taxon-name-part-type="subgenus" reg="Caucasiron">Caucasiron</tp:taxon-name-part>) <tp:taxon-name-part taxon-name-part-type="species" reg="lanceolatus">lanceolatus</tp:taxon-name-part></tp:taxon-name> sp. nov., female imago (wing and head not fully molted from subimago) <bold>A</bold> habitus in dorsal view <bold>B</bold> head in dorsal view <bold>C</bold> head in lateral view <bold>D</bold> abdomen in dorsal view <bold>E</bold> abdomen in lateral view <bold>F</bold> abdomen in ventral view <bold>G</bold> middle leg <bold>H, I</bold> subgenital and subanal plates <bold>J</bold> egg <bold>K</bold> detail of micropyle <bold>L</bold> texture on the surface of egg. Scale bars: 50 μm (<bold>J</bold>); 5 μm (<bold>K, L</bold>).</p></caption><graphic xmlns:xlink="http://www.w3.org/1999/xlink" xlink:href="zookeys-1234-089_article-141196__-g009.jpg" position="float" orientation="portrait" xlink:type="simple" id="oo_1303971.jpg"><uri content-type="original_file" xlink:type="simple">https://binary.pensoft.net/fig/1303971</uri></graphic></fig><p><bold><italic>Head</italic>.</bold> Frons brownish; frontal fold dark brown (Fig. <xref ref-type="fig" rid="F9">9B, C</xref>). Antennae yellowish brown; scapus and pedicellus darkened. Eyes greyish, ocelli basally blackish, apically whitish.</p><p><bold><italic>Thorax</italic>.</bold> Prothorax dark brown. Mesothorax yellowish brown; median longitudinal suture darkened. Metathorax with short posterior-median blunt projection. Furcasternum dark brown. Wing membrane of fore wings in subimago cloudy, cross veins darkened (Fig. <xref ref-type="fig" rid="F9">9A</xref>); hind wings unknown. Femora apically and basally darkened; median spot present (Fig. <xref ref-type="fig" rid="F9">9G</xref>). Tibiae apically and basally darkened, tarsi brownish. One claw blunt, one claw pointed.</p><p><bold><italic>Abdomen</italic>.</bold> Coloration pattern of abdominal terga similar as in late-instar larvae (Fig. <xref ref-type="fig" rid="F9">9 D–F</xref>). Tergum X with medial macula. Lateral margins with oblique stripe-like maculae on terga I–IX extending dorso-posteriorly, forming transversal stripe-like macula along posterior margin of terga (Fig. <xref ref-type="fig" rid="F9">9D, E</xref>). Abdominal sterna with fine, slightly curved oblique stripes (Fig. <xref ref-type="fig" rid="F9">9F</xref>). Nerve ganglia darkened. Subgenital plate posteriorly narrowed, posterior margin slightly rounded. Subanal plate posteriorly narrowed; posterior margin straight (Fig. <xref ref-type="fig" rid="F9">9I</xref>).</p><p><bold><italic>Cerci</italic>.</bold> Unknown.</p></tp:treatment-sec><tp:treatment-sec sec-type="description" id="SECID0EIRBG"><title>Description of eggs.</title><p>Oval shaped, dimensions approximately 186 × 110 μm (average values from 7 eggs). Chorionic surface with texture as on Fig. <xref ref-type="fig" rid="F9">9L</xref>. One to three visible micropyle shallow and rounded, located in subequatorial position (~ 12.5 μm in width) (Fig. <xref ref-type="fig" rid="F9">9J, K</xref>).</p><p><bold>Male imago.</bold> Unknown.</p></tp:treatment-sec><tp:treatment-sec sec-type="Main morphological diagnostics of larva" id="SECID0E1RBG"><title>Main morphological diagnostics of larva.</title><p>i) abdominal sterna with fine oblique stripes (slightly curved in late-instar larvae; Fig. <xref ref-type="fig" rid="F7">7E, F</xref>), ii) coloration of abdominal terga as on Fig. <xref ref-type="fig" rid="F7">7C, iii</xref>) femora with femur spot (Fig. <xref ref-type="fig" rid="F7">7B</xref>), iv) dorsal surface of femora with lanceolate setae (Fig. <xref ref-type="fig" rid="F8">8D</xref>), v) abdominal terga with lanceolate (sporadically narrow spatulate) setae (Fig. <xref ref-type="fig" rid="F8">8E, F</xref>), vi) tergum X with well-developed posterolateral projections (Fig. <xref ref-type="fig" rid="F8">8L, M</xref>, arrow), vii) gill plates VII narrow (in natural position from ventral view; Figs <xref ref-type="fig" rid="F7">7D</xref>, <xref ref-type="fig" rid="F8">8K</xref>), viii) denticles along posterior margin of abdominal terga dense, relatively narrow, irregular and pointed (Fig. <xref ref-type="fig" rid="F8">8F</xref>).</p></tp:treatment-sec><tp:treatment-sec sec-type="Main morphological diagnostics of imago" id="SECID0EETBG"><title>Main morphological diagnostics of imago</title><p><bold>(female).</bold> i) abdominal sterna with fine, slightly curved oblique stripes (Fig. <xref ref-type="fig" rid="F9">9F</xref>), ii) femora with a median spot (Fig. <xref ref-type="fig" rid="F9">9G</xref>), iii) wing membrane colourless, iv) subgenital plate posteriorly slightly rounded, iv) subanal plate posteriorly straight (Fig. <xref ref-type="fig" rid="F9">9H, I</xref>).</p></tp:treatment-sec><tp:treatment-sec sec-type="Morphological affinities" id="SECID0EYTBG"><title>Morphological affinities.</title><p><bold><italic>Larva</italic>.</bold><tp:taxon-name><tp:taxon-name-part taxon-name-part-type="genus" reg="Epeorus">Epeorus</tp:taxon-name-part> (<tp:taxon-name-part taxon-name-part-type="subgenus" reg="Caucasiron">C.</tp:taxon-name-part>) <tp:taxon-name-part taxon-name-part-type="species" reg="lanceolatus">lanceolatus</tp:taxon-name-part></tp:taxon-name> sp. nov. is characterised by lanceolate setae on the dorsal surface of femora and abdominal terga (Fig. <xref ref-type="fig" rid="F8">8D, E</xref>). This trait, together with the remaining seven traits, given above distinguishes the species from all <tp:taxon-name><tp:taxon-name-part taxon-name-part-type="genus" reg="Epeorus">E.</tp:taxon-name-part> (<tp:taxon-name-part taxon-name-part-type="subgenus" reg="Caucasiron">Caucasiron</tp:taxon-name-part>)</tp:taxon-name> species described so far and also from <italic><tp:taxon-name><tp:taxon-name-part taxon-name-part-type="genus" reg="Epeorus">E.</tp:taxon-name-part><tp:taxon-name-part taxon-name-part-type="species" reg="suspicatus">suspicatus</tp:taxon-name-part></tp:taxon-name></italic>, whose attribution to the subgenus <tp:taxon-name><tp:taxon-name-part taxon-name-part-type="genus" reg="Epeorus"/><tp:taxon-name-part taxon-name-part-type="subgenus" reg="Caucasiron">Caucasiron</tp:taxon-name-part></tp:taxon-name> is uncertain (Figs <xref ref-type="fig" rid="F15">15</xref>, <xref ref-type="fig" rid="F16">16</xref>). Similar lanceolate setae on the dorsal surface of femora are present in <italic><tp:taxon-name><tp:taxon-name-part taxon-name-part-type="genus" reg="Epeorus">E.</tp:taxon-name-part><tp:taxon-name-part taxon-name-part-type="species" reg="psi">psi</tp:taxon-name-part></tp:taxon-name></italic> (Fig. <xref ref-type="fig" rid="F18">18D</xref>). <tp:taxon-name><tp:taxon-name-part taxon-name-part-type="genus" reg="Epeorus">Epeorus</tp:taxon-name-part> (<tp:taxon-name-part taxon-name-part-type="subgenus" reg="Caucasiron">C.</tp:taxon-name-part>) <tp:taxon-name-part taxon-name-part-type="species" reg="lanceolatus">lanceolatus</tp:taxon-name-part></tp:taxon-name> sp. nov. differs from this species by dense, relatively narrow, irregular, and pointed denticles along the posterior margin of abdominal terga (Fig. <xref ref-type="fig" rid="F8">8F</xref>) and by a short dorso-apical projection of femora (Fig. <xref ref-type="fig" rid="F7">7B</xref>), in contrast to <italic><tp:taxon-name><tp:taxon-name-part taxon-name-part-type="genus" reg="Epeorus">E.</tp:taxon-name-part><tp:taxon-name-part taxon-name-part-type="species" reg="psi">psi</tp:taxon-name-part></tp:taxon-name></italic> with basally denticulate spines and shorter denticles along abdominal terga (Fig. <xref ref-type="fig" rid="F18">18F</xref>) and an elongated pointed dorso-apical projection of femora (Figs <xref ref-type="fig" rid="F17">17F</xref>, <xref ref-type="fig" rid="F18">18M</xref>). The characters distinguishing <italic><tp:taxon-name><tp:taxon-name-part taxon-name-part-type="genus" reg="Epeorus">E.</tp:taxon-name-part><tp:taxon-name-part taxon-name-part-type="species" reg="kapurkripalanorum">kapurkripalanorum</tp:taxon-name-part></tp:taxon-name></italic> from <tp:taxon-name><tp:taxon-name-part taxon-name-part-type="genus" reg="Epeorus">E.</tp:taxon-name-part> (<tp:taxon-name-part taxon-name-part-type="subgenus" reg="Caucasiron">C.</tp:taxon-name-part>) <tp:taxon-name-part taxon-name-part-type="species" reg="lanceolatus">lanceolatus</tp:taxon-name-part></tp:taxon-name> sp. nov. are given in the section “Remarks on <italic><tp:taxon-name><tp:taxon-name-part taxon-name-part-type="genus" reg="Iron">Iron</tp:taxon-name-part><tp:taxon-name-part taxon-name-part-type="species" reg="paraguttatus">paraguttatus</tp:taxon-name-part></tp:taxon-name></italic> (Braasch, 1983) and <italic><tp:taxon-name><tp:taxon-name-part taxon-name-part-type="genus" reg="Epeorus">E.</tp:taxon-name-part><tp:taxon-name-part taxon-name-part-type="species" reg="kapurkripalanorum">kapurkripalanorum</tp:taxon-name-part></tp:taxon-name></italic> (Braasch, 1983)”.</p><p><bold><italic>Female imago</italic>.</bold> The presence of the fine, slightly curved oblique stripes on abdominal sterna (Fig. <xref ref-type="fig" rid="F9">9F</xref>) separates <italic><tp:taxon-name><tp:taxon-name-part taxon-name-part-type="genus" reg="Epeorus">E.</tp:taxon-name-part></tp:taxon-name></italic> (<tp:taxon-name><tp:taxon-name-part taxon-name-part-type="genus" reg="Epeorus"/><tp:taxon-name-part taxon-name-part-type="subgenus" reg="Caucasiron">C.</tp:taxon-name-part></tp:taxon-name>) <italic><tp:taxon-name><tp:taxon-name-part taxon-name-part-type="genus" reg="Epeorus"/><tp:taxon-name-part taxon-name-part-type="species" reg="lanceolatus">lanceolatus</tp:taxon-name-part></tp:taxon-name></italic> sp. nov. from <tp:taxon-name><tp:taxon-name-part taxon-name-part-type="genus" reg="Epeorus">E.</tp:taxon-name-part> (<tp:taxon-name-part taxon-name-part-type="subgenus" reg="Caucasiron">C.</tp:taxon-name-part>) <tp:taxon-name-part taxon-name-part-type="species" reg="guttatus">guttatus</tp:taxon-name-part></tp:taxon-name>, with a pair of oblique stripes and a large median macula on abdominal sterna (<xref ref-type="bibr" rid="B29">Kluge 2015</xref>), <tp:taxon-name><tp:taxon-name-part taxon-name-part-type="genus" reg="Epeorus">E.</tp:taxon-name-part> (<tp:taxon-name-part taxon-name-part-type="subgenus" reg="Caucasiron">C.</tp:taxon-name-part>) <tp:taxon-name-part taxon-name-part-type="species" reg="extraordinarius">extraordinarius</tp:taxon-name-part></tp:taxon-name>, with an longitudinal reddish brown median macula on abdominal sterna (<xref ref-type="bibr" rid="B14">Chen et al. 2010</xref>), <tp:taxon-name><tp:taxon-name-part taxon-name-part-type="genus" reg="Epeorus">E.</tp:taxon-name-part> (<tp:taxon-name-part taxon-name-part-type="subgenus" reg="Caucasiron">C.</tp:taxon-name-part>) <tp:taxon-name-part taxon-name-part-type="species" reg="himalayensis">himalayensis</tp:taxon-name-part></tp:taxon-name> sp. nov., with narrow triangular maculae (Fig. <xref ref-type="fig" rid="F6">6F</xref>) and <italic><tp:taxon-name><tp:taxon-name-part taxon-name-part-type="genus" reg="Epeorus">E.</tp:taxon-name-part><tp:taxon-name-part taxon-name-part-type="species" reg="psi">psi</tp:taxon-name-part></tp:taxon-name></italic>, with a fine longitudinal median line (sometimes reduced anteriorly) and a pair of oblique stripes on abdominal sterna (<xref ref-type="bibr" rid="B16">Eaton 1883–1888</xref>). In addition, <tp:taxon-name><tp:taxon-name-part taxon-name-part-type="genus" reg="Epeorus">E.</tp:taxon-name-part> (<tp:taxon-name-part taxon-name-part-type="subgenus" reg="Caucasiron">C.</tp:taxon-name-part>) <tp:taxon-name-part taxon-name-part-type="species" reg="lanceolatus">lanceolatus</tp:taxon-name-part></tp:taxon-name> sp. nov. can be distinguished from <tp:taxon-name><tp:taxon-name-part taxon-name-part-type="genus" reg="Epeorus">E.</tp:taxon-name-part> (<tp:taxon-name-part taxon-name-part-type="subgenus" reg="Caucasiron">C.</tp:taxon-name-part>) <tp:taxon-name-part taxon-name-part-type="species" reg="himalayensis">himalayensis</tp:taxon-name-part></tp:taxon-name> sp. nov. by the straight posterior margin of subanal plate (Fig. <xref ref-type="fig" rid="F9">9H, I</xref>), in contrast to <tp:taxon-name><tp:taxon-name-part taxon-name-part-type="genus" reg="Epeorus">E.</tp:taxon-name-part> (<tp:taxon-name-part taxon-name-part-type="subgenus" reg="Caucasiron">C.</tp:taxon-name-part>) <tp:taxon-name-part taxon-name-part-type="species" reg="himalayensis">himalayensis</tp:taxon-name-part></tp:taxon-name> sp. nov. with a shallow emargination (Fig. <xref ref-type="fig" rid="F6">6G–I</xref>).</p><p>Among the extralimital species, <tp:taxon-name><tp:taxon-name-part taxon-name-part-type="genus" reg="Epeorus">E.</tp:taxon-name-part> (<tp:taxon-name-part taxon-name-part-type="subgenus" reg="Caucasiron">C.</tp:taxon-name-part>) <tp:taxon-name-part taxon-name-part-type="species" reg="caucasicus">caucasicus</tp:taxon-name-part></tp:taxon-name> and <tp:taxon-name><tp:taxon-name-part taxon-name-part-type="genus" reg="Epeorus">E.</tp:taxon-name-part> (<tp:taxon-name-part taxon-name-part-type="subgenus" reg="Caucasiron">C.</tp:taxon-name-part>) <tp:taxon-name-part taxon-name-part-type="species" reg="nigripilosus">nigripilosus</tp:taxon-name-part></tp:taxon-name> show similar coloration pattern on abdominal sterna (<xref ref-type="bibr" rid="B3">Braasch 1979</xref>). However, the female imagoes of both species have not been described, thus female genitalia cannot be compared with <tp:taxon-name><tp:taxon-name-part taxon-name-part-type="genus" reg="Epeorus">E.</tp:taxon-name-part> (<tp:taxon-name-part taxon-name-part-type="subgenus" reg="Caucasiron">C.</tp:taxon-name-part>) <tp:taxon-name-part taxon-name-part-type="species" reg="lanceolatus">lanceolatus</tp:taxon-name-part></tp:taxon-name> sp. nov. <tp:taxon-name><tp:taxon-name-part taxon-name-part-type="genus" reg="Epeorus">Epeorus</tp:taxon-name-part> (<tp:taxon-name-part taxon-name-part-type="subgenus" reg="Caucasiron">C.</tp:taxon-name-part>) <tp:taxon-name-part taxon-name-part-type="species" reg="lanceolatus">lanceolatus</tp:taxon-name-part></tp:taxon-name> sp. nov. can be separated by fine and slightly curved oblique stripes on abdominal sterna (Fig. <xref ref-type="fig" rid="F9">9F</xref>), in contrast to <tp:taxon-name><tp:taxon-name-part taxon-name-part-type="genus" reg="Epeorus">E.</tp:taxon-name-part> (<tp:taxon-name-part taxon-name-part-type="subgenus" reg="Caucasiron">C.</tp:taxon-name-part>) <tp:taxon-name-part taxon-name-part-type="species" reg="caucasicus">caucasicus</tp:taxon-name-part></tp:taxon-name> and <tp:taxon-name><tp:taxon-name-part taxon-name-part-type="genus" reg="Epeorus">E.</tp:taxon-name-part> (<tp:taxon-name-part taxon-name-part-type="subgenus" reg="Caucasiron">C.</tp:taxon-name-part>) <tp:taxon-name-part taxon-name-part-type="species" reg="nigripilosus">nigripilosus</tp:taxon-name-part></tp:taxon-name> with well pigmented pattern (<xref ref-type="bibr" rid="B3">Braasch 1979</xref>). Moreover, both species are geographically restricted to the western part of the <tp:taxon-name><tp:taxon-name-part taxon-name-part-type="genus" reg="Epeorus">E.</tp:taxon-name-part> (<tp:taxon-name-part taxon-name-part-type="subgenus" reg="Caucasiron">Caucasiron</tp:taxon-name-part>)</tp:taxon-name> range (<xref ref-type="bibr" rid="B21">Hrivniak et al. 2020b</xref>).</p></tp:treatment-sec><tp:treatment-sec><!--Section generated to contain objects referenced in tp:taxon-treatment.--><fig id="F15" position="float" orientation="portrait"><object-id xmlns:xlink="http://www.w3.org/1999/xlink" content-type="doi" xlink:type="simple">10.3897/zookeys.1234.141196.figure15</object-id><object-id xmlns:xlink="http://www.w3.org/1999/xlink" content-type="arpha" xlink:type="simple">963D0CFC-A1E5-5BF7-A78A-2546FD798C09</object-id><label>Figure 15.</label><caption><p><italic><tp:taxon-name><tp:taxon-name-part taxon-name-part-type="genus" reg="Epeorus">Epeorus</tp:taxon-name-part></tp:taxon-name></italic> (<italic><tp:taxon-name><tp:taxon-name-part taxon-name-part-type="genus" reg="Epeorus"/><tp:taxon-name-part taxon-name-part-type="subgenus" reg="Caucasiron">Caucasiron</tp:taxon-name-part></tp:taxon-name></italic>?) <italic><tp:taxon-name><tp:taxon-name-part taxon-name-part-type="genus" reg="Epeorus"/><tp:taxon-name-part taxon-name-part-type="species" reg="suspicatus">suspicatus</tp:taxon-name-part></tp:taxon-name></italic>, larva <bold>A</bold> habitus in dorsal view <bold>B</bold> habitus in ventral view <bold>C</bold> habitus in lateral view <bold>D</bold> head of male in dorsal view (holotype) <bold>E</bold> head of female in dorsal view <bold>F</bold> middle leg in dorsal view <bold>G, H</bold> coloration of abdominal terga (<bold>G</bold> holotype) <bold>I–J</bold> coloration of abdominal sterna II–VI (<bold>I</bold> holotype) <bold>K, L</bold> distal part of abdomen in ventral view (<bold>K</bold> holotype).</p></caption><graphic xmlns:xlink="http://www.w3.org/1999/xlink" xlink:href="zookeys-1234-089_article-141196__-g015.jpg" position="float" orientation="portrait" xlink:type="simple" id="oo_1303977.jpg"><uri content-type="original_file" xlink:type="simple">https://binary.pensoft.net/fig/1303977</uri></graphic></fig><fig id="F16" position="float" orientation="portrait"><object-id xmlns:xlink="http://www.w3.org/1999/xlink" content-type="doi" xlink:type="simple">10.3897/zookeys.1234.141196.figure16</object-id><object-id xmlns:xlink="http://www.w3.org/1999/xlink" content-type="arpha" xlink:type="simple">62E5865E-2F66-5518-BA46-F4E95CDFFF1B</object-id><label>Figure 16.</label><caption><p><italic><tp:taxon-name><tp:taxon-name-part taxon-name-part-type="genus" reg="Epeorus">Epeorus</tp:taxon-name-part></tp:taxon-name></italic> (<italic><tp:taxon-name><tp:taxon-name-part taxon-name-part-type="genus" reg="Epeorus"/><tp:taxon-name-part taxon-name-part-type="subgenus" reg="Caucasiron">Caucasiron</tp:taxon-name-part></tp:taxon-name></italic>?) <italic><tp:taxon-name><tp:taxon-name-part taxon-name-part-type="genus" reg="Epeorus"/><tp:taxon-name-part taxon-name-part-type="species" reg="suspicatus">suspicatus</tp:taxon-name-part></tp:taxon-name></italic>, larva <bold>A</bold> labrum, left half in dorsal view, right half in ventral view (black dots correspond to setae along antero-lateral margin) <bold>B</bold> incisors of left mandible <bold>C</bold> incisors of right mandible (both flattened on slide; dashed polygons correspond to area covered by setae) <bold>D</bold> setae on dorsal surface of femora <bold>E</bold> setae on surface of tergum VII <bold>F</bold> surface and posterior margin of abdominal tergum VII <bold>G</bold> gill I <bold>H</bold> gill III (arrow shows projection on costal margin) <bold>I</bold> gill plate VI in dorsal view <bold>J</bold> gill plate VII (flattened on slide) <bold>K</bold> gill plate VII in ventral view <bold>L</bold> abdominal segments VIII–X in lateral view (arrow shows indistinct posterolateral projection of tergum X) <bold>M</bold> sternum IX of female. Drawn from late instar larvae.</p></caption><graphic xmlns:xlink="http://www.w3.org/1999/xlink" xlink:href="zookeys-1234-089_article-141196__-g016.jpg" position="float" orientation="portrait" xlink:type="simple" id="oo_1303978.jpg"><uri content-type="original_file" xlink:type="simple">https://binary.pensoft.net/fig/1303978</uri></graphic></fig><fig id="F18" position="float" orientation="portrait"><object-id xmlns:xlink="http://www.w3.org/1999/xlink" content-type="doi" xlink:type="simple">10.3897/zookeys.1234.141196.figure18</object-id><object-id xmlns:xlink="http://www.w3.org/1999/xlink" content-type="arpha" xlink:type="simple">3B77BEAC-AE93-5625-94C7-1EC001B9F475</object-id><label>Figure 18.</label><caption><p><italic><tp:taxon-name><tp:taxon-name-part taxon-name-part-type="genus" reg="Epeorus">Epeorus</tp:taxon-name-part></tp:taxon-name></italic> (<italic><tp:taxon-name><tp:taxon-name-part taxon-name-part-type="genus" reg="Epeorus"/><tp:taxon-name-part taxon-name-part-type="subgenus" reg="Caucasiron">Caucasiron</tp:taxon-name-part></tp:taxon-name></italic>?) <italic><tp:taxon-name><tp:taxon-name-part taxon-name-part-type="genus" reg="Epeorus"/><tp:taxon-name-part taxon-name-part-type="species" reg="psi">psi</tp:taxon-name-part></tp:taxon-name></italic>, larva <bold>A</bold> labrum, left half in dorsal view, right half in ventral view (black dots correspond to setae along antero-lateral margin) <bold>B</bold> incisors of left mandible <bold>C</bold> incisors of right mandible (both flattened on slide; dashed polygons correspond to area covered by setae) <bold>D</bold> setae on dorsal surface of femora <bold>E</bold> setae on surface of tergum VII <bold>F</bold> surface and posterior margin of abdominal tergum VII <bold>G</bold> gill I <bold>H</bold> gill III (arrow shows projection on costal margin) <bold>I</bold> gill plate VI in dorsal view <bold>J</bold> gill plate VII in ventral view <bold>K</bold> gill plate VII (flattened on slide) <bold>L</bold> abdominal segments VIII–X in lateral view (arrow shows posterolateral projection of tergum X) <bold>M</bold> detail of dorso-apical projection of femora (middle leg) <bold>N</bold> sternum IX of female. Drawn from late instar larvae.</p></caption><graphic xmlns:xlink="http://www.w3.org/1999/xlink" xlink:href="zookeys-1234-089_article-141196__-g018.jpg" position="float" orientation="portrait" xlink:type="simple" id="oo_1303980.jpg"><uri content-type="original_file" xlink:type="simple">https://binary.pensoft.net/fig/1303980</uri></graphic></fig><fig id="F17" position="float" orientation="portrait"><object-id xmlns:xlink="http://www.w3.org/1999/xlink" content-type="doi" xlink:type="simple">10.3897/zookeys.1234.141196.figure17</object-id><object-id xmlns:xlink="http://www.w3.org/1999/xlink" content-type="arpha" xlink:type="simple">1C9BCC41-663E-57B0-BDA6-922CF962A9DF</object-id><label>Figure 17.</label><caption><p><italic><tp:taxon-name><tp:taxon-name-part taxon-name-part-type="genus" reg="Epeorus">Epeorus</tp:taxon-name-part></tp:taxon-name></italic> (<italic><tp:taxon-name><tp:taxon-name-part taxon-name-part-type="genus" reg="Epeorus"/><tp:taxon-name-part taxon-name-part-type="subgenus" reg="Caucasiron">Caucasiron</tp:taxon-name-part></tp:taxon-name></italic>?) <italic><tp:taxon-name><tp:taxon-name-part taxon-name-part-type="genus" reg="Epeorus"/><tp:taxon-name-part taxon-name-part-type="species" reg="psi">psi</tp:taxon-name-part></tp:taxon-name></italic>, larva <bold>A</bold> habitus in dorsal view <bold>B</bold> habitus in ventral view <bold>C</bold> habitus in lateral view <bold>D</bold> head of male in dorsal view <bold>E</bold> head of female in dorsal view <bold>F</bold> legs in dorsal view (arrows point to elongated and pointed dorso-apical projections) <bold>G</bold> coloration of abdominal terga <bold>H</bold> coloration of abdominal sterna II–VI <bold>I</bold> distal part of abdomen in ventral view.</p></caption><graphic xmlns:xlink="http://www.w3.org/1999/xlink" xlink:href="zookeys-1234-089_article-141196__-g017.jpg" position="float" orientation="portrait" xlink:type="simple" id="oo_1303979.jpg"><uri content-type="original_file" xlink:type="simple">https://binary.pensoft.net/fig/1303979</uri></graphic></fig><fig id="F6" position="float" orientation="portrait"><object-id xmlns:xlink="http://www.w3.org/1999/xlink" content-type="doi" xlink:type="simple">10.3897/zookeys.1234.141196.figure6</object-id><object-id xmlns:xlink="http://www.w3.org/1999/xlink" content-type="arpha" xlink:type="simple">B759ADC8-BC4C-5CD0-AC49-D9AD650A3A0C</object-id><label>Figure 6.</label><caption><p><tp:taxon-name><tp:taxon-name-part taxon-name-part-type="genus" reg="Epeorus">Epeorus</tp:taxon-name-part> (<tp:taxon-name-part taxon-name-part-type="subgenus" reg="Caucasiron">Caucasiron</tp:taxon-name-part>) <tp:taxon-name-part taxon-name-part-type="species" reg="himalayensis">himalayensis</tp:taxon-name-part></tp:taxon-name> sp. nov., female imago and egg <bold>A</bold> habitus in lateral view <bold>B</bold> head in dorsal view <bold>C</bold> head in lateral view <bold>D</bold> abdomen in dorsal view <bold>E</bold> abdomen in lateral view <bold>F</bold> abdomen in ventral view <bold>G–I</bold> subgenital and subanal plates <bold>J</bold> egg <bold>K</bold> detail of micropyle. Scale bars: 5 μm (<bold>K</bold>); 50 μm (<bold>J</bold>).</p></caption><graphic xmlns:xlink="http://www.w3.org/1999/xlink" xlink:href="zookeys-1234-089_article-141196__-g006.jpg" position="float" orientation="portrait" xlink:type="simple" id="oo_1303968.jpg"><uri content-type="original_file" xlink:type="simple">https://binary.pensoft.net/fig/1303968</uri></graphic></fig></tp:treatment-sec><ref-list><ref id="B29"><mixed-citation xmlns:xlink="http://www.w3.org/1999/xlink" xlink:type="simple"><person-group><name name-style="western"><surname>Kluge</surname><given-names>NJ</given-names></name></person-group> (<year>2015</year>) <article-title>Central Asian mountain <tp:taxon-name><tp:taxon-name-part taxon-name-part-type="tribe">Rhithrogenini</tp:taxon-name-part></tp:taxon-name> (<tp:taxon-name><tp:taxon-name-part taxon-name-part-type="order">Ephemeroptera</tp:taxon-name-part></tp:taxon-name>: <tp:taxon-name><tp:taxon-name-part taxon-name-part-type="family">Heptageniidae</tp:taxon-name-part></tp:taxon-name>) with pointed and ephemeropteroid claws in the winged stages.</article-title><source>Zootaxa</source><volume>3994</volume>(<issue>3</issue>): <fpage>301</fpage>–<lpage>353</lpage>. <ext-link xlink:href="10.11646/zootaxa.3994.3.1" ext-link-type="doi" xlink:type="simple">https://doi.org/10.11646/zootaxa.3994.3.1</ext-link></mixed-citation></ref><ref id="B14"><mixed-citation xmlns:xlink="http://www.w3.org/1999/xlink" xlink:type="simple"><person-group><name name-style="western"><surname>Chen</surname><given-names>P</given-names></name><name name-style="western"><surname>Wang</surname><given-names>Y</given-names></name><name name-style="western"><surname>Zhou</surname><given-names>C-F</given-names></name></person-group> (<year>2010</year>) <article-title>A New Mayfly Species of <tp:taxon-name><tp:taxon-name-part taxon-name-part-type="genus">Epeorus</tp:taxon-name-part> (<tp:taxon-name-part taxon-name-part-type="subgenus">Caucasiron</tp:taxon-name-part>)</tp:taxon-name> from Southwestern China (<tp:taxon-name><tp:taxon-name-part taxon-name-part-type="order">Ephemeroptera</tp:taxon-name-part></tp:taxon-name>: <tp:taxon-name><tp:taxon-name-part taxon-name-part-type="family">Heptageniidae</tp:taxon-name-part></tp:taxon-name>).</article-title><source>Zootaxa</source><volume>2527</volume>: <fpage>61</fpage>–<lpage>68</lpage>. <ext-link xlink:href="10.11646/zootaxa.2527.1.4" ext-link-type="doi" xlink:type="simple">https://doi.org/10.11646/zootaxa.2527.1.4</ext-link></mixed-citation></ref><ref id="B16"><mixed-citation xmlns:xlink="http://www.w3.org/1999/xlink" xlink:type="simple"><person-group><name name-style="western"><surname>Eaton</surname><given-names>AE</given-names></name></person-group> (<year>1883–1888</year>) A revisional monograph of recent <tp:taxon-name><tp:taxon-name-part taxon-name-part-type="family">Ephemeridae</tp:taxon-name-part></tp:taxon-name> or mayflies. Transactions of the Linnean Society of London (2) 3: 1–352. <ext-link xlink:href="10.1111/j.1096-3642.1883.tb01550a.x" ext-link-type="doi" xlink:type="simple">https://doi.org/10.1111/j.1096-3642.1883.tb01550a.x</ext-link></mixed-citation></ref><ref id="B3"><mixed-citation xmlns:xlink="http://www.w3.org/1999/xlink" xlink:type="simple"><person-group><name name-style="western"><surname>Braasch</surname><given-names>D</given-names></name></person-group> (<year>1979</year>) <article-title>Beitrag zur Kenntnis der Gattung <italic><tp:taxon-name><tp:taxon-name-part taxon-name-part-type="genus">Iron</tp:taxon-name-part></tp:taxon-name></italic> Eaton im Kaukasus (UdSSR) (III) (<tp:taxon-name><tp:taxon-name-part taxon-name-part-type="order">Ephemeroptera</tp:taxon-name-part></tp:taxon-name>, <tp:taxon-name><tp:taxon-name-part taxon-name-part-type="family">Heptageniidae</tp:taxon-name-part></tp:taxon-name>).</article-title><source>Reichenbachia</source><volume>17</volume>(<issue>33</issue>): <fpage>283</fpage>–<lpage>294</lpage>.</mixed-citation></ref><ref id="B21"><mixed-citation xmlns:xlink="http://www.w3.org/1999/xlink" xlink:type="simple"><person-group><name name-style="western"><surname>Hrivniak</surname><given-names>Ľ</given-names></name><name name-style="western"><surname>Sroka</surname><given-names>P</given-names></name><name name-style="western"><surname>Bojková</surname><given-names>J</given-names></name><name name-style="western"><surname>Godunko</surname><given-names>RJ</given-names></name></person-group> (<year>2020b</year>) <article-title>Identification guide to larvae of Caucasian <tp:taxon-name><tp:taxon-name-part taxon-name-part-type="genus">Epeorus</tp:taxon-name-part> (<tp:taxon-name-part taxon-name-part-type="subgenus">Caucasiron</tp:taxon-name-part>)</tp:taxon-name> (<tp:taxon-name><tp:taxon-name-part taxon-name-part-type="order">Ephemeroptera</tp:taxon-name-part></tp:taxon-name>, <tp:taxon-name><tp:taxon-name-part taxon-name-part-type="family">Heptageniidae</tp:taxon-name-part></tp:taxon-name>).</article-title><source>ZooKeys</source><volume>986</volume>: <fpage>1</fpage>–<lpage>53</lpage>. <ext-link xlink:href="10.3897/zookeys.986.56276" ext-link-type="doi" xlink:type="simple">https://doi.org/10.3897/zookeys.986.56276</ext-link></mixed-citation></ref></ref-list></tp:taxon-treatment>
