# Supplementary material for: ﻿Discovering diversity of Central Asian and Himalayan Epeorus (Caucasiron) mayflies (Ephemeroptera, Heptageniidae) using DNA barcoding and morphology
Source: Zookeys. 2025 Apr 9;1234:89–125. doi: 10.3897/zookeys.1234.141196 (PMC12004075; doi:10.3897/zookeys.1234.141196)
Supplement: XML Treatment for Epeorus (Caucasiron) lineatus [file zookeys.1234.141196-treatment3.xml]

<!DOCTYPE tp:taxon-treatment
  PUBLIC "-//TaxonX//DTD Taxonomic Treatment Publishing DTD v0 20100105//EN" "tax-treatment-NSO.dtd">
<tp:taxon-treatment xmlns:tp="http://www.plazi.org/taxpub"><tp:treatment-meta><kwd-group><label>Taxon classification</label><kwd>
                <named-content content-type="kingdom">Animalia</named-content>
              </kwd><kwd>
                <named-content content-type="order">Ephemeroptera</named-content>
              </kwd><kwd>
                <named-content content-type="family">Heptageniidae</named-content>
              </kwd></kwd-group><mixed-citation publication-type="journal"><person-group><name><surname>Hrivniak</surname><given-names>Ľuboš</given-names></name><name><surname>Sroka</surname><given-names>Pavel</given-names></name><name><surname>Godunko</surname><given-names>Roman J.</given-names></name><name><surname>Martynov</surname><given-names>Alexander V.</given-names></name><name><surname>Palatov</surname><given-names>Dmitry M.</given-names></name><name><surname>Bojková</surname><given-names>Jindřiška</given-names></name></person-group><article-title>﻿Discovering diversity of Central Asian and Himalayan <italic><tp:taxon-name><tp:taxon-name-part taxon-name-part-type="genus" reg="Epeorus">Epeorus</tp:taxon-name-part></tp:taxon-name></italic> (<italic><tp:taxon-name><tp:taxon-name-part taxon-name-part-type="genus" reg="Epeorus"/><tp:taxon-name-part taxon-name-part-type="subgenus" reg="Caucasiron">Caucasiron</tp:taxon-name-part></tp:taxon-name></italic>) mayflies (<tp:taxon-name><tp:taxon-name-part taxon-name-part-type="order">Ephemeroptera</tp:taxon-name-part></tp:taxon-name>, <tp:taxon-name><tp:taxon-name-part taxon-name-part-type="family">Heptageniidae</tp:taxon-name-part></tp:taxon-name>) using DNA barcoding and morphology</article-title><source>Zookeys</source><day>09</day><month>04</month><year>2025</year><volume>1234</volume><fpage>89</fpage><lpage>125</lpage><pub-id pub-id-type="doi">10.3897/zookeys.1234.141196</pub-id></mixed-citation></tp:treatment-meta><tp:nomenclature><label>﻿</label><tp:taxon-name><object-id xmlns:xlink="http://www.w3.org/1999/xlink" content-type="arpha" xlink:type="simple">FC5293A0-C6C8-57C3-A1CD-A74F77CA2AF9</object-id><tp:taxon-name-part taxon-name-part-type="genus" reg="Epeorus">Epeorus</tp:taxon-name-part> (<tp:taxon-name-part taxon-name-part-type="subgenus" reg="Caucasiron">Caucasiron</tp:taxon-name-part>) <tp:taxon-name-part taxon-name-part-type="species" reg="lineatus">lineatus</tp:taxon-name-part><object-id xmlns:xlink="http://www.w3.org/1999/xlink" content-type="zoobank" xlink:type="simple">https://zoobank.org/6698815A-1AEE-4174-9573-91B5747B3DD8</object-id></tp:taxon-name><tp:taxon-authority>Hrivniak &amp; Sroka</tp:taxon-authority><tp:taxon-status xmlns:xlink="http://www.w3.org/1999/xlink" xlink:type="simple">sp. nov.</tp:taxon-status><xref ref-type="fig" rid="F10">Figs 10</xref><xref ref-type="fig" rid="F11">, 11</xref></tp:nomenclature><tp:treatment-sec sec-type="type material" id="SECID0EGDAI"><title>Type material.</title><p><bold><italic>Holotype</italic></bold>: • female larva: India: Uttarakhand Pradesh, vicinity of Badrinath town, Rishi Ganga River, right tributary of Alaknanda River, 3141 m a.s.l.; <named-content xmlns:xlink="http://www.w3.org/1999/xlink" content-type="dwc:verbatimCoordinates" xlink:type="simple"><named-content content-type="geo-json" specific-use="{&#34;type&#34;:&#34;Point&#34;,&#34;coordinates&#34;:[79.489100,30.740800]}" id="NCID0EUDAI" xlink:type="simple">30°44.44800'N, 79°29.34600'E</named-content></named-content>; (codes: IND2018/9; 41Gang); 12–13.05.2018, Martynov A.V., Palatov D.M. leg. <bold><italic>Paratypes</italic></bold>: • 27 larvae (barcoded specimens: L39, SP31, SP32; three larvae mounted on slide): same data as holotype. • 5 larvae (barcoded specimens: IN5 - mounted on slide, SP21, SP23): India: Uttarakhand Pradesh, vicinity of Lambagad village, Alaknanda River, 1998 m a.s.l.; <named-content xmlns:xlink="http://www.w3.org/1999/xlink" content-type="dwc:verbatimCoordinates" xlink:type="simple"><named-content content-type="geo-json" specific-use="{&#34;type&#34;:&#34;Point&#34;,&#34;coordinates&#34;:[79.533750,30.644033]}" id="NCID0E6DAI" xlink:type="simple">30°38.64198'N, 79°32.02500'E</named-content></named-content> (codes: IND2018/8, 40Gang); 9–11.05.2018, Martynov A.V., Palatov D.M. leg. • 1 larva (barcoded specimen: GU2 - mounted on slide): Tajikistan: Gorno-Badakhshan Autonomous Region, Roshtqal’a District, left tributary of Badamdara River, 3070 m a.s.l.; <named-content xmlns:xlink="http://www.w3.org/1999/xlink" content-type="dwc:verbatimCoordinates" xlink:type="simple"><named-content content-type="geo-json" specific-use="{&#34;type&#34;:&#34;Point&#34;,&#34;coordinates&#34;:[71.842000,37.128436]}" id="NCID0EHEAI" xlink:type="simple">37°07.70617N’, 071°50.52000'E</named-content></named-content> (code: 252Tj); 30.06.2016, Palatov D.M. leg.</p></tp:treatment-sec><tp:treatment-sec sec-type="etymology" id="SECID0EMEAI"><title>Etymology.</title><p>The species name <italic>lineatus</italic> (Latin) refers to a median line on abdominal sterna characteristic for larvae.</p></tp:treatment-sec><tp:treatment-sec sec-type="description" id="SECID0E3EAI"><title>Description of larva.</title><p>General coloration yellowish brown with dark brown to blackish maculation (Fig. <xref ref-type="fig" rid="F10">10</xref>). Body length of late-instar larva unknown. Maximum body length of examined larvae 14.0 mm (female), 9.30 mm (male). Length of cerci ~ 1.2 × body length.</p><fig id="F10" position="float" orientation="portrait"><object-id xmlns:xlink="http://www.w3.org/1999/xlink" content-type="doi" xlink:type="simple">10.3897/zookeys.1234.141196.figure10</object-id><object-id xmlns:xlink="http://www.w3.org/1999/xlink" content-type="arpha" xlink:type="simple">E332991D-E646-5E1B-A71C-9E782BECAD3D</object-id><label>Figure 10.</label><caption><p><tp:taxon-name><tp:taxon-name-part taxon-name-part-type="genus" reg="Epeorus">Epeorus</tp:taxon-name-part> (<tp:taxon-name-part taxon-name-part-type="subgenus" reg="Caucasiron">Caucasiron</tp:taxon-name-part>) <tp:taxon-name-part taxon-name-part-type="species" reg="lineatus">lineatus</tp:taxon-name-part></tp:taxon-name> sp. nov., larva <bold>A</bold> habitus in dorsal view <bold>B</bold> habitus in ventral view <bold>C</bold> habitus in lateral view <bold>D</bold> head of male in dorsal view <bold>E</bold> head of female in dorsal view <bold>F</bold> middle leg in dorsal view <bold>G, H</bold> distal part of abdomen in ventral view <bold>I–M</bold> coloration of abdominal terga <bold>N–Q</bold> coloration of abdominal sterna II–VI.</p></caption><graphic xmlns:xlink="http://www.w3.org/1999/xlink" xlink:href="zookeys-1234-089_article-141196__-g010.jpg" position="float" orientation="portrait" xlink:type="simple" id="oo_1303972.jpg"><uri content-type="original_file" xlink:type="simple">https://binary.pensoft.net/fig/1303972</uri></graphic></fig><p><bold><italic>Head</italic>.</bold> Shape trapezoidal (Fig. <xref ref-type="fig" rid="F10">10D, E</xref>). Head width/length ratio: 1.49–1.56 (female; <italic>n</italic> = 6), 1.50–1.57 (male; <italic>n</italic> = 2). Coloration pattern of dorsal surface consists of: i) paired stripe-like and rounded maculae along epicranial suture, ii) pair of triangular (or blurred) maculae near inner edges of eyes, iii) pair of rounded maculae ventrally to lateral ocelli, iv) pale stripes extending from lateral ocelli to lateral edges of head, v) rectangular or blurred macula between ocelli, vi) scattered smaller maculae ventrally to median ocellus. Antennae yellowish brown, scapus and pedicellus darkened. Dorsal surface covered with elongated spatulate setae (as on abdominal terga; Fig. <xref ref-type="fig" rid="F11">11E</xref>), fine hair-like setae and stick-like setae. Sparse longer and fine hair-like setae located posteriorly to eyes.</p><fig id="F11" position="float" orientation="portrait"><object-id xmlns:xlink="http://www.w3.org/1999/xlink" content-type="doi" xlink:type="simple">10.3897/zookeys.1234.141196.figure11</object-id><object-id xmlns:xlink="http://www.w3.org/1999/xlink" content-type="arpha" xlink:type="simple">641A2DF9-EC77-5C3B-9042-CD9A00C62350</object-id><label>Figure 11.</label><caption><p><tp:taxon-name><tp:taxon-name-part taxon-name-part-type="genus" reg="Epeorus">Epeorus</tp:taxon-name-part> (<tp:taxon-name-part taxon-name-part-type="subgenus" reg="Caucasiron">Caucasiron</tp:taxon-name-part>) <tp:taxon-name-part taxon-name-part-type="species" reg="lineatus">lineatus</tp:taxon-name-part></tp:taxon-name> sp. nov., larva <bold>A</bold> labrum, left half in dorsal view, right half in ventral view (black dots correspond to setae along antero-lateral margin) <bold>B</bold> incisors of left mandible <bold>C</bold> incisors of right mandible (both flattened on slide; dashed polygons correspond to area covered by setae) <bold>D</bold> setae on dorsal surface of femora <bold>E</bold> setae on surface of tergum VII (drawn from late-instar larva) <bold>F</bold> surface and posterior margin of abdominal tergum VII <bold>G</bold> gill I <bold>H</bold> gill III (arrow shows projection on costal margin) <bold>I</bold> gill plate VI in dorsal view <bold>J</bold> gill plate VII (flattened on slide) <bold>K</bold> gill plate VII in ventral view <bold>L</bold> abdominal segments VIII–X in lateral view (arrow shows posterolateral projection of tergum X) <bold>M</bold> abdominal terga VIII–X with short spines (arrows) <bold>N</bold> abdominal terga VIII–X with well-developed spines <bold>O</bold> sternum IX of female. Drawn from late instar larvae.</p></caption><graphic xmlns:xlink="http://www.w3.org/1999/xlink" xlink:href="zookeys-1234-089_article-141196__-g011.jpg" position="float" orientation="portrait" xlink:type="simple" id="oo_1303973.jpg"><uri content-type="original_file" xlink:type="simple">https://binary.pensoft.net/fig/1303973</uri></graphic></fig><p><bold><italic>Mouthparts</italic>.</bold> Labrum (Fig. <xref ref-type="fig" rid="F11">11A</xref>) widened anteriorly; anterior margin slightly rounded or nearly straight. Lateral angles rounded. Dorsal surface sparsely covered with setae of different size, 5–6 longer bristle-like setae located antero-medially, and two bristles antero-laterally (Fig. <xref ref-type="fig" rid="F11">11A</xref>, left half). Epipharynx with longer, slightly plumose bristles situated along lateral to anterior margin, cluster of fine hair-like setae medially (not figured), and 5–9 setae of various size (Fig. <xref ref-type="fig" rid="F11">11A</xref>, right half). Outer incisors of both mandibles with three apical teeth; outer tooth blunt in both mandibles. Inner incisor of left mandible with three apical teeth (Fig. <xref ref-type="fig" rid="F11">11B</xref>), right inner incisor bifurcated (Fig. <xref ref-type="fig" rid="F11">11C</xref>).</p><p><bold><italic>Thorax</italic>.</bold> Prothorax anteriorly narrowed, lateral edges slightly rounded. Metanotum with small blunt posteromedian projection. Dorsal surface covered with hair-like setae, stick-like setae and elongated spatulate setae (as on abdominal terga and head); sparse longer, hair-like setae along pro-, meso-, and metanotal suture.</p><p><bold><italic>Legs</italic>.</bold> Coloration as on Fig. <xref ref-type="fig" rid="F10">10F</xref>. Femora with medial hypodermal spot, often transversely extended. Base and apex of femora darkened; patella-tibial suture darkened; tarsi proximally and distally darkened. Dorsal surface of femora covered by rounded (sporadically apically narrowed) spatulate setae (Fig. <xref ref-type="fig" rid="F11">11D</xref>), hair-like setae, and sparsely distributed stick-like setae. Dorsal edge of femora with blade-like setae. Dorsal margin of tibiae and tarsi with row of dense hair-like setae; ventral margin with irregular row of distally accumulated spines. Tarsal claws with 2–3 denticles.</p><p><bold><italic>Abdominal terga</italic>.</bold> Colour pattern of abdominal terga consists of transversal stripe along anterior margin of terga I–IX (X) medially extending to: i) triangular, rounded, or anteriorly and posteriorly widened macula on terga II–IV; and ii) triangular or T-shaped macula on terga V–IX (Fig. <xref ref-type="fig" rid="F10">10I–M</xref>). Lateral margins with oblique stripe-like maculae on terga I–IX, sometimes dorso-posteriorly extended. Denticles along posterior margin on terga dense, irregular, and pointed (Fig. <xref ref-type="fig" rid="F11">11F</xref>). Surface of terga covered with hair-like setae, stick-like setae, and elongated (sporadically rounded) spatulate setae (Fig. <xref ref-type="fig" rid="F11">11E, F</xref>) (dominantly rounded spatulate setae can be present in younger instars). Tergum X with well-developed posterolateral projections (Fig. <xref ref-type="fig" rid="F11">11L</xref>, arrow). Terga with longitudinal median row of hair-like setae. More or less developed posteromedian spine (most expressed on terga VII–IX (Fig. <xref ref-type="fig" rid="F11">11M, N</xref>). Posteromedian tergal spine observed only in larvae of BL 4.6–11.2 mm (<italic>n</italic> = 22; barcoded specimens SP21, SP31, L39, SP23, IN5), not observed in larger larvae of BL 11.2–14.0 (<italic>n</italic> = 5; barcoded specimens: GU2, SP32).</p><p><bold><italic>Abdominal sterna</italic>.</bold> Yellowish, with a pattern consisting of oblique stripes and median line extending from anterior to posterior margin (Fig. <xref ref-type="fig" rid="F10">10N–Q</xref>). Median line often posteriorly widened (Fig. <xref ref-type="fig" rid="F11">11N</xref>) or reduced to posteromedian macula Fig. <xref ref-type="fig" rid="F11">11P, Q</xref>, arrows). Sternum IX of female apically narrowed, with V-shaped median emargination, and numerous hair-like setae (Fig. <xref ref-type="fig" rid="F11">11O</xref>).</p><p><bold><italic>Gills</italic>.</bold> Dorsal surface of gill plate I yellowish; of gill plates II–VII brownish. Ventral margin of all gill plates yellowish. Projection of gill plate III well-developed (Fig. <xref ref-type="fig" rid="F11">11H</xref>, arrow). Gill plate VII wide (in natural position of ventral view, Figs <xref ref-type="fig" rid="F10">10G, H</xref>, <xref ref-type="fig" rid="F11">11K</xref>). Dorsal margin of gill plates (III) IV–VII with more or less developed papillae; best expressed on gill plates VI and VII (Fig. <xref ref-type="fig" rid="F11">11I</xref>).</p><p><bold><italic>Cerci</italic>.</bold> Yellowish brown, basally darkened.</p></tp:treatment-sec><tp:treatment-sec sec-type="Imagoes and eggs" id="SECID0EENAI"><title>Imagoes and eggs.</title><p>Unknown.</p></tp:treatment-sec><tp:treatment-sec sec-type="Main morphological diagnostics of the larva" id="SECID0EJNAI"><title>Main morphological diagnostics of the larva.</title><p>i) abdominal sterna with oblique stripes and more or less developed median line (Fig. <xref ref-type="fig" rid="F10">10N–Q</xref>), ii) coloration of abdominal terga as on Fig. <xref ref-type="fig" rid="F10">10I–M, iii</xref>) femora with median spot (Fig. <xref ref-type="fig" rid="F10">10F</xref>), iv) gill plates VII wide (in natural position from ventral view; Figs <xref ref-type="fig" rid="F10">10G, H</xref>, <xref ref-type="fig" rid="F11">11K</xref>), v) tergum X with well-developed posterolateral projections (Fig. <xref ref-type="fig" rid="F11">11L</xref>, arrow), vi) abdominal terga with elongated (sporadically rounded) spatulate setae (Fig. <xref ref-type="fig" rid="F11">11E, F</xref>), vii) dorsal surface of femora with rounded spatulate setae (Fig. <xref ref-type="fig" rid="F11">11D</xref>), viii) denticles along posterior margin on terga dense, irregular and pointed (Fig. <xref ref-type="fig" rid="F11">11F</xref>).</p></tp:treatment-sec><tp:treatment-sec sec-type="Morphological affinities" id="SECID0ETOAI"><title>Morphological affinities.</title><p><bold><italic>Larva</italic>.</bold> Based on the coloration pattern of abdominal sterna consisting of oblique stripes and more or less developed longitudinal median line, <tp:taxon-name><tp:taxon-name-part taxon-name-part-type="genus" reg="Epeorus">E.</tp:taxon-name-part> (<tp:taxon-name-part taxon-name-part-type="subgenus" reg="Caucasiron">C.</tp:taxon-name-part>) <tp:taxon-name-part taxon-name-part-type="species" reg="lineatus">lineatus</tp:taxon-name-part></tp:taxon-name> sp. nov. can be distinguished from <tp:taxon-name><tp:taxon-name-part taxon-name-part-type="genus" reg="Epeorus">E.</tp:taxon-name-part> (<tp:taxon-name-part taxon-name-part-type="subgenus" reg="Caucasiron">C.</tp:taxon-name-part>) <tp:taxon-name-part taxon-name-part-type="species" reg="extraordinarius">extraordinarius</tp:taxon-name-part></tp:taxon-name>, with a longitudinal reddish brown median macula (<xref ref-type="bibr" rid="B14">Chen et al. 2010</xref>) and <tp:taxon-name><tp:taxon-name-part taxon-name-part-type="genus" reg="Epeorus">E.</tp:taxon-name-part> (<tp:taxon-name-part taxon-name-part-type="subgenus" reg="Caucasiron">C.</tp:taxon-name-part>) <tp:taxon-name-part taxon-name-part-type="species" reg="himalayensis">himalayensis</tp:taxon-name-part></tp:taxon-name> sp. nov., with more or less defined triangular maculae (Fig. <xref ref-type="fig" rid="F3">3K–N</xref>). In addition, <tp:taxon-name><tp:taxon-name-part taxon-name-part-type="genus" reg="Epeorus">E.</tp:taxon-name-part> (<tp:taxon-name-part taxon-name-part-type="subgenus" reg="Caucasiron">C.</tp:taxon-name-part>) <tp:taxon-name-part taxon-name-part-type="species" reg="lineatus">lineatus</tp:taxon-name-part></tp:taxon-name> sp. nov. differs from the latter species by elongated spatulate setae on abdominal terga (Fig. <xref ref-type="fig" rid="F11">11E, F</xref>) and wide shape of gill plates VII (Figs <xref ref-type="fig" rid="F10">10G, H</xref>, <xref ref-type="fig" rid="F11">11K</xref>), in contrast to rounded spatulate setae and narrow gill plates VII in <tp:taxon-name><tp:taxon-name-part taxon-name-part-type="genus" reg="Epeorus">E.</tp:taxon-name-part> (<tp:taxon-name-part taxon-name-part-type="subgenus" reg="Caucasiron">C.</tp:taxon-name-part>) <tp:taxon-name-part taxon-name-part-type="species" reg="himalayensis">himalayensis</tp:taxon-name-part></tp:taxon-name> sp. nov. (Figs <xref ref-type="fig" rid="F3">3J</xref>, <xref ref-type="fig" rid="F4">4J</xref>).</p><p>Elongated spatulate setae on abdominal terga separate <tp:taxon-name><tp:taxon-name-part taxon-name-part-type="genus" reg="Epeorus">E.</tp:taxon-name-part> (<tp:taxon-name-part taxon-name-part-type="subgenus" reg="Caucasiron">C.</tp:taxon-name-part>) <tp:taxon-name-part taxon-name-part-type="species" reg="lineatus">lineatus</tp:taxon-name-part></tp:taxon-name> sp. nov. from <tp:taxon-name><tp:taxon-name-part taxon-name-part-type="genus" reg="Epeorus">E.</tp:taxon-name-part> (<tp:taxon-name-part taxon-name-part-type="subgenus" reg="Caucasiron">C.</tp:taxon-name-part>) <tp:taxon-name-part taxon-name-part-type="species" reg="lanceolatus">lanceolatus</tp:taxon-name-part></tp:taxon-name> sp. nov., with lanceolate setae on abdominal terga (Fig. <xref ref-type="fig" rid="F8">8E</xref>). Other characters distinguishing <tp:taxon-name><tp:taxon-name-part taxon-name-part-type="genus" reg="Epeorus">E.</tp:taxon-name-part> (<tp:taxon-name-part taxon-name-part-type="subgenus" reg="Caucasiron">C.</tp:taxon-name-part>) <tp:taxon-name-part taxon-name-part-type="species" reg="lineatus">lineatus</tp:taxon-name-part></tp:taxon-name> sp. nov. from <tp:taxon-name><tp:taxon-name-part taxon-name-part-type="genus" reg="Epeorus">E.</tp:taxon-name-part> (<tp:taxon-name-part taxon-name-part-type="subgenus" reg="Caucasiron">C.</tp:taxon-name-part>) <tp:taxon-name-part taxon-name-part-type="species" reg="himalayensis">himalayensis</tp:taxon-name-part></tp:taxon-name> sp. nov. and <tp:taxon-name><tp:taxon-name-part taxon-name-part-type="genus" reg="Epeorus">E.</tp:taxon-name-part> (<tp:taxon-name-part taxon-name-part-type="subgenus" reg="Caucasiron">C.</tp:taxon-name-part>) <tp:taxon-name-part taxon-name-part-type="species" reg="lanceolatus">lanceolatus</tp:taxon-name-part></tp:taxon-name> sp. nov. are given in the section “Main morphological diagnostics of the larva”.</p><p><tp:taxon-name><tp:taxon-name-part taxon-name-part-type="genus" reg="Epeorus">Epeorus</tp:taxon-name-part> (<tp:taxon-name-part taxon-name-part-type="subgenus" reg="Caucasiron">C.</tp:taxon-name-part>) <tp:taxon-name-part taxon-name-part-type="species" reg="lineatus">lineatus</tp:taxon-name-part></tp:taxon-name> sp. nov. is most similar to Central Asian <tp:taxon-name><tp:taxon-name-part taxon-name-part-type="genus" reg="Epeorus">E.</tp:taxon-name-part> (<tp:taxon-name-part taxon-name-part-type="subgenus" reg="Caucasiron">C.</tp:taxon-name-part>) <tp:taxon-name-part taxon-name-part-type="species" reg="guttatus">guttatus</tp:taxon-name-part></tp:taxon-name>. Both species possess elongated spatulate setae on the dorsal margin of abdominal terga, well-developed posterolateral projection on tergum X, wide gill plates VII and similar coloration of abdominal terga and legs. <tp:taxon-name><tp:taxon-name-part taxon-name-part-type="genus" reg="Epeorus">Epeorus</tp:taxon-name-part> (<tp:taxon-name-part taxon-name-part-type="subgenus" reg="Caucasiron">C.</tp:taxon-name-part>) <tp:taxon-name-part taxon-name-part-type="species" reg="lineatus">lineatus</tp:taxon-name-part></tp:taxon-name> sp. nov. can be distinguished by the presence of more or less developed longitudinal median line on abdominal sterna (Fig. <xref ref-type="fig" rid="F10">10N–Q</xref>), in contrast to <tp:taxon-name><tp:taxon-name-part taxon-name-part-type="genus" reg="Epeorus">E.</tp:taxon-name-part> (<tp:taxon-name-part taxon-name-part-type="subgenus" reg="Caucasiron">C.</tp:taxon-name-part>) <tp:taxon-name-part taxon-name-part-type="species" reg="guttatus">guttatus</tp:taxon-name-part></tp:taxon-name> with large median macula (Fig. <xref ref-type="fig" rid="F13">13H</xref>). A longitudinal median line in <tp:taxon-name><tp:taxon-name-part taxon-name-part-type="genus" reg="Epeorus">E.</tp:taxon-name-part> (<tp:taxon-name-part taxon-name-part-type="subgenus" reg="Caucasiron">C.</tp:taxon-name-part>) <tp:taxon-name-part taxon-name-part-type="species" reg="lineatus">lineatus</tp:taxon-name-part></tp:taxon-name> sp. nov. is sometimes posteriorly widened (Fig. <xref ref-type="fig" rid="F10">10N</xref>). When it is pronounced, reaching oblique stripes, the pattern may resemble that of <tp:taxon-name><tp:taxon-name-part taxon-name-part-type="genus" reg="Epeorus">E.</tp:taxon-name-part> (<tp:taxon-name-part taxon-name-part-type="subgenus" reg="Caucasiron">C.</tp:taxon-name-part>) <tp:taxon-name-part taxon-name-part-type="species" reg="guttatus">guttatus</tp:taxon-name-part></tp:taxon-name>. This was observed in a specimen collected in Tajikistan (barcoded specimen: GU2).</p><p><tp:taxon-name><tp:taxon-name-part taxon-name-part-type="genus" reg="Epeorus">Epeorus</tp:taxon-name-part> (<tp:taxon-name-part taxon-name-part-type="subgenus" reg="Caucasiron">C.</tp:taxon-name-part>) <tp:taxon-name-part taxon-name-part-type="species" reg="lineatus">lineatus</tp:taxon-name-part></tp:taxon-name> sp. nov. differs from other <tp:taxon-name><tp:taxon-name-part taxon-name-part-type="genus" reg="Epeorus">Epeorus</tp:taxon-name-part></tp:taxon-name> species, which could represent the subgenus <tp:taxon-name><tp:taxon-name-part taxon-name-part-type="genus" reg="Epeorus"/><tp:taxon-name-part taxon-name-part-type="subgenus" reg="Caucasiron">Caucasiron</tp:taxon-name-part></tp:taxon-name> based on larval morphology (Fig. <xref ref-type="fig" rid="F1">1</xref>), by dense, irregular, and pointed denticles along posterior margin of abdominal terga (Fig. <xref ref-type="fig" rid="F11">11F</xref>). <italic><tp:taxon-name><tp:taxon-name-part taxon-name-part-type="genus" reg="Epeorus">Epeorus</tp:taxon-name-part><tp:taxon-name-part taxon-name-part-type="species" reg="suspicatus">suspicatus</tp:taxon-name-part></tp:taxon-name></italic> possesses sparse larger denticles separated by shorter denticles (Fig. <xref ref-type="fig" rid="F16">16F</xref>) and <italic><tp:taxon-name><tp:taxon-name-part taxon-name-part-type="genus" reg="Epeorus">E.</tp:taxon-name-part><tp:taxon-name-part taxon-name-part-type="species" reg="psi">psi</tp:taxon-name-part></tp:taxon-name></italic> basally denticulate spines and short denticles (Fig. <xref ref-type="fig" rid="F18">18F</xref>). The latter species additionally differs by a long and pointed dorso-apical projection of femora (Figs <xref ref-type="fig" rid="F17">17F</xref>, <xref ref-type="fig" rid="F18">18M</xref>). Morphological diagnostics of <italic><tp:taxon-name><tp:taxon-name-part taxon-name-part-type="genus" reg="Epeorus">E.</tp:taxon-name-part><tp:taxon-name-part taxon-name-part-type="species" reg="kapurkripalanorum">kapurkripalanorum</tp:taxon-name-part></tp:taxon-name></italic> are given in the section “Remarks on <italic><tp:taxon-name><tp:taxon-name-part taxon-name-part-type="genus" reg="Iron">Iron</tp:taxon-name-part><tp:taxon-name-part taxon-name-part-type="species" reg="paraguttatus">paraguttatus</tp:taxon-name-part></tp:taxon-name></italic> (Braasch, 1983) and <italic><tp:taxon-name><tp:taxon-name-part taxon-name-part-type="genus" reg="Epeorus">E.</tp:taxon-name-part><tp:taxon-name-part taxon-name-part-type="species" reg="kapurkripalanorum">kapurkripalanorum</tp:taxon-name-part></tp:taxon-name></italic> (Braasch, 1983)”.</p><p><tp:taxon-name><tp:taxon-name-part taxon-name-part-type="genus" reg="Epeorus">Epeorus</tp:taxon-name-part> (<tp:taxon-name-part taxon-name-part-type="subgenus" reg="Caucasiron">C.</tp:taxon-name-part>) <tp:taxon-name-part taxon-name-part-type="species" reg="lineatus">lineatus</tp:taxon-name-part></tp:taxon-name> sp. nov. differs from all extralimital species of the subgenus <tp:taxon-name><tp:taxon-name-part taxon-name-part-type="genus" reg="Epeorus"/><tp:taxon-name-part taxon-name-part-type="subgenus" reg="Caucasiron">Caucasiron</tp:taxon-name-part></tp:taxon-name> by the presence of spatulate setae on abdominal terga, in contrast to fine or basally widened hair-like setae present in <tp:taxon-name><tp:taxon-name-part taxon-name-part-type="genus" reg="Epeorus">E.</tp:taxon-name-part> (<tp:taxon-name-part taxon-name-part-type="subgenus" reg="Caucasiron">Caucasiron</tp:taxon-name-part>)</tp:taxon-name> from the western part of its range (<xref ref-type="bibr" rid="B21">Hrivniak et al. 2020b</xref>).</p></tp:treatment-sec><tp:treatment-sec><!--Section generated to contain objects referenced in tp:taxon-treatment.--><fig id="F3" position="float" orientation="portrait"><object-id xmlns:xlink="http://www.w3.org/1999/xlink" content-type="doi" xlink:type="simple">10.3897/zookeys.1234.141196.figure3</object-id><object-id xmlns:xlink="http://www.w3.org/1999/xlink" content-type="arpha" xlink:type="simple">B22923DC-58E8-5753-8189-CF37FEB0F48F</object-id><label>Figure 3.</label><caption><p><tp:taxon-name><tp:taxon-name-part taxon-name-part-type="genus" reg="Epeorus">Epeorus</tp:taxon-name-part> (<tp:taxon-name-part taxon-name-part-type="subgenus" reg="Caucasiron">Caucasiron</tp:taxon-name-part>) <tp:taxon-name-part taxon-name-part-type="species" reg="himalayensis">himalayensis</tp:taxon-name-part></tp:taxon-name> sp. nov., larva <bold>A</bold> habitus in dorsal view <bold>B</bold> habitus in ventral view <bold>C</bold> habitus in lateral view <bold>D</bold> head of male in dorsal view <bold>E</bold> head of female in dorsal view <bold>F, G</bold> coloration of abdominal terga <bold>H, I</bold> middle leg in dorsal view <bold>J</bold> distal part of abdomen in ventral view <bold>K–M</bold> coloration of abdominal sterna.</p></caption><graphic xmlns:xlink="http://www.w3.org/1999/xlink" xlink:href="zookeys-1234-089_article-141196__-g003.jpg" position="float" orientation="portrait" xlink:type="simple" id="oo_1303964.jpg"><uri content-type="original_file" xlink:type="simple">https://binary.pensoft.net/fig/1303964</uri></graphic></fig><fig id="F4" position="float" orientation="portrait"><object-id xmlns:xlink="http://www.w3.org/1999/xlink" content-type="doi" xlink:type="simple">10.3897/zookeys.1234.141196.figure4</object-id><object-id xmlns:xlink="http://www.w3.org/1999/xlink" content-type="arpha" xlink:type="simple">95737687-1932-5B82-9A20-563C100646A9</object-id><label>Figure 4.</label><caption><p><tp:taxon-name><tp:taxon-name-part taxon-name-part-type="genus" reg="Epeorus">Epeorus</tp:taxon-name-part> (<tp:taxon-name-part taxon-name-part-type="subgenus" reg="Caucasiron">Caucasiron</tp:taxon-name-part>) <tp:taxon-name-part taxon-name-part-type="species" reg="himalayensis">himalayensis</tp:taxon-name-part></tp:taxon-name> sp. nov., larva <bold>A</bold> labrum, left half in dorsal view, right half in ventral view (black dots correspond to setae along antero-lateral margin) <bold>B</bold> incisors of left mandible <bold>C</bold> incisors of right mandible (both flattened on slide; dashed polygons correspond to area covered by setae) <bold>D</bold> setae on dorsal surface of femora <bold>E</bold> setae on surface of tergum VII <bold>F</bold> surface and posterior margin of abdominal tergum VII <bold>G</bold> gill I <bold>H</bold> gill III (arrow shows projection on costal margin) <bold>I</bold> gill plate VI in dorsal view <bold>J</bold> gill plate VII in ventral view <bold>K</bold> gill VII (flattened on slide) <bold>L</bold> abdominal segments VIII–X in lateral view (arrow shows posterolateral projection of tergum X) <bold>M</bold> sternum IX of female. Drawn from late instar larvae and last instar larval exuvium.</p></caption><graphic xmlns:xlink="http://www.w3.org/1999/xlink" xlink:href="zookeys-1234-089_article-141196__-g004.jpg" position="float" orientation="portrait" xlink:type="simple" id="oo_1303965.jpg"><uri content-type="original_file" xlink:type="simple">https://binary.pensoft.net/fig/1303965</uri></graphic></fig><fig id="F8" position="float" orientation="portrait"><object-id xmlns:xlink="http://www.w3.org/1999/xlink" content-type="doi" xlink:type="simple">10.3897/zookeys.1234.141196.figure8</object-id><object-id xmlns:xlink="http://www.w3.org/1999/xlink" content-type="arpha" xlink:type="simple">E4A9157E-FA01-5CD3-99C5-9F1B6F0240D6</object-id><label>Figure 8.</label><caption><p><tp:taxon-name><tp:taxon-name-part taxon-name-part-type="genus" reg="Epeorus">Epeorus</tp:taxon-name-part> (<tp:taxon-name-part taxon-name-part-type="subgenus" reg="Caucasiron">Caucasiron</tp:taxon-name-part>) <tp:taxon-name-part taxon-name-part-type="species" reg="lanceolatus">lanceolatus</tp:taxon-name-part></tp:taxon-name> sp. nov., larva <bold>A</bold> labrum, left half in dorsal view, right half in ventral view (black dots correspond to setae along antero-lateral margin) <bold>B</bold> incisors of left mandible <bold>C</bold> incisors of right mandible (both flattened on slide; dashed polygons correspond to area covered by setae) <bold>D</bold> setae on dorsal surface of femora <bold>E</bold> setae on surface of tergum VII <bold>F</bold> surface and posterior margin of abdominal tergum VII (holotype) <bold>G</bold> gill I <bold>H</bold> gill III (arrow shows projection on costal margin) <bold>I</bold> gill plate VI in dorsal view <bold>J</bold> gill VII (flattened on slide) <bold>K</bold> gill plate VII in ventral view <bold>L, M</bold> abdominal segments VIII–X in lateral view (arrow shows posterolateral projection of tergum X) <bold>N</bold> sternum IX of female. Drawn from late instar larva and last instar larval exuvium.</p></caption><graphic xmlns:xlink="http://www.w3.org/1999/xlink" xlink:href="zookeys-1234-089_article-141196__-g008.jpg" position="float" orientation="portrait" xlink:type="simple" id="oo_1303970.jpg"><uri content-type="original_file" xlink:type="simple">https://binary.pensoft.net/fig/1303970</uri></graphic></fig><fig id="F13" position="float" orientation="portrait"><object-id xmlns:xlink="http://www.w3.org/1999/xlink" content-type="doi" xlink:type="simple">10.3897/zookeys.1234.141196.figure13</object-id><object-id xmlns:xlink="http://www.w3.org/1999/xlink" content-type="arpha" xlink:type="simple">8B93A53E-9715-5DC1-B9C1-013530CA84E9</object-id><label>Figure 13.</label><caption><p><tp:taxon-name><tp:taxon-name-part taxon-name-part-type="genus" reg="Epeorus">Epeorus</tp:taxon-name-part> (<tp:taxon-name-part taxon-name-part-type="subgenus" reg="Caucasiron">Caucasiron</tp:taxon-name-part>) <tp:taxon-name-part taxon-name-part-type="species" reg="guttatus">guttatus</tp:taxon-name-part></tp:taxon-name>, larva <bold>A</bold> habitus in dorsal view <bold>B</bold> habitus in ventral view <bold>C</bold> habitus in lateral view <bold>D</bold> head of male in dorsal view <bold>E</bold> head of female in dorsal view <bold>F, G</bold> coloration of abdominal terga <bold>H</bold> coloration of abdominal sterna II–VI <bold>I</bold> middle leg in dorsal view <bold>J</bold> distal part of abdomen in ventral view.</p></caption><graphic xmlns:xlink="http://www.w3.org/1999/xlink" xlink:href="zookeys-1234-089_article-141196__-g013.jpg" position="float" orientation="portrait" xlink:type="simple" id="oo_1303975.jpg"><uri content-type="original_file" xlink:type="simple">https://binary.pensoft.net/fig/1303975</uri></graphic></fig><fig id="F1" position="float" orientation="portrait"><object-id xmlns:xlink="http://www.w3.org/1999/xlink" content-type="doi" xlink:type="simple">10.3897/zookeys.1234.141196.figure1</object-id><object-id xmlns:xlink="http://www.w3.org/1999/xlink" content-type="arpha" xlink:type="simple">92BFBC5E-31C1-5E71-A5FD-EACA54B7582C</object-id><label>Figure 1.</label><caption><p>Distribution of studied <italic><tp:taxon-name><tp:taxon-name-part taxon-name-part-type="genus" reg="Epeorus">Epeorus</tp:taxon-name-part></tp:taxon-name></italic> spp. across Asian mountains. Triangles refer to localities in the literature; our sampling sites are marked with red dots. A species name marked with an asterisk indicates the unclear systematic position of the species within the genus <italic><tp:taxon-name><tp:taxon-name-part taxon-name-part-type="genus" reg="Epeorus">Epeorus</tp:taxon-name-part></tp:taxon-name></italic>. Dashed line represents the frame of the detailed map in Fig. <xref ref-type="fig" rid="F2">2</xref>. Boundaries of mountain ranges were adopted from <xref ref-type="bibr" rid="B37">Snethlage et al. (2022)</xref>.</p></caption><graphic xmlns:xlink="http://www.w3.org/1999/xlink" xlink:href="zookeys-1234-089_article-141196__-g001.jpg" position="float" orientation="portrait" xlink:type="simple" id="oo_1303962.jpg"><uri content-type="original_file" xlink:type="simple">https://binary.pensoft.net/fig/1303962</uri></graphic></fig><fig id="F2" position="float" orientation="portrait"><object-id xmlns:xlink="http://www.w3.org/1999/xlink" content-type="doi" xlink:type="simple">10.3897/zookeys.1234.141196.figure2</object-id><object-id xmlns:xlink="http://www.w3.org/1999/xlink" content-type="arpha" xlink:type="simple">7590C326-AC25-5AE4-96B9-5D77D5DC5715</object-id><label>Figure 2.</label><caption><p><bold>A</bold><abbrev xmlns:xlink="http://www.w3.org/1999/xlink" xlink:title="cytochrome c oxidase subunit I" id="ABBRID0EJQAE" xlink:type="simple">COI</abbrev> gene tree generated in BEAST 2 and results of <abbrev xmlns:xlink="http://www.w3.org/1999/xlink" xlink:title="General Mixed Yule Coalescent model" id="ABBRID0ENQAE" xlink:type="simple">GMYC</abbrev> and ASAP species delimitation analyses. Numbers on the tree branches refer to the posterior probability. Species delimited from our sampling sites in Central Asia and the Himalayas are highlighted and colored <bold>B</bold> occurrence of delimited species in the study area (colors correspond to <bold>A</bold>).</p></caption><graphic xmlns:xlink="http://www.w3.org/1999/xlink" xlink:href="zookeys-1234-089_article-141196__-g002.jpg" position="float" orientation="portrait" xlink:type="simple" id="oo_1303963.jpg"><uri content-type="original_file" xlink:type="simple">https://binary.pensoft.net/fig/1303963</uri></graphic></fig><fig id="F16" position="float" orientation="portrait"><object-id xmlns:xlink="http://www.w3.org/1999/xlink" content-type="doi" xlink:type="simple">10.3897/zookeys.1234.141196.figure16</object-id><object-id xmlns:xlink="http://www.w3.org/1999/xlink" content-type="arpha" xlink:type="simple">62E5865E-2F66-5518-BA46-F4E95CDFFF1B</object-id><label>Figure 16.</label><caption><p><italic><tp:taxon-name><tp:taxon-name-part taxon-name-part-type="genus" reg="Epeorus">Epeorus</tp:taxon-name-part></tp:taxon-name></italic> (<italic><tp:taxon-name><tp:taxon-name-part taxon-name-part-type="genus" reg="Epeorus"/><tp:taxon-name-part taxon-name-part-type="subgenus" reg="Caucasiron">Caucasiron</tp:taxon-name-part></tp:taxon-name></italic>?) <italic><tp:taxon-name><tp:taxon-name-part taxon-name-part-type="genus" reg="Epeorus"/><tp:taxon-name-part taxon-name-part-type="species" reg="suspicatus">suspicatus</tp:taxon-name-part></tp:taxon-name></italic>, larva <bold>A</bold> labrum, left half in dorsal view, right half in ventral view (black dots correspond to setae along antero-lateral margin) <bold>B</bold> incisors of left mandible <bold>C</bold> incisors of right mandible (both flattened on slide; dashed polygons correspond to area covered by setae) <bold>D</bold> setae on dorsal surface of femora <bold>E</bold> setae on surface of tergum VII <bold>F</bold> surface and posterior margin of abdominal tergum VII <bold>G</bold> gill I <bold>H</bold> gill III (arrow shows projection on costal margin) <bold>I</bold> gill plate VI in dorsal view <bold>J</bold> gill plate VII (flattened on slide) <bold>K</bold> gill plate VII in ventral view <bold>L</bold> abdominal segments VIII–X in lateral view (arrow shows indistinct posterolateral projection of tergum X) <bold>M</bold> sternum IX of female. Drawn from late instar larvae.</p></caption><graphic xmlns:xlink="http://www.w3.org/1999/xlink" xlink:href="zookeys-1234-089_article-141196__-g016.jpg" position="float" orientation="portrait" xlink:type="simple" id="oo_1303978.jpg"><uri content-type="original_file" xlink:type="simple">https://binary.pensoft.net/fig/1303978</uri></graphic></fig><fig id="F18" position="float" orientation="portrait"><object-id xmlns:xlink="http://www.w3.org/1999/xlink" content-type="doi" xlink:type="simple">10.3897/zookeys.1234.141196.figure18</object-id><object-id xmlns:xlink="http://www.w3.org/1999/xlink" content-type="arpha" xlink:type="simple">3B77BEAC-AE93-5625-94C7-1EC001B9F475</object-id><label>Figure 18.</label><caption><p><italic><tp:taxon-name><tp:taxon-name-part taxon-name-part-type="genus" reg="Epeorus">Epeorus</tp:taxon-name-part></tp:taxon-name></italic> (<italic><tp:taxon-name><tp:taxon-name-part taxon-name-part-type="genus" reg="Epeorus"/><tp:taxon-name-part taxon-name-part-type="subgenus" reg="Caucasiron">Caucasiron</tp:taxon-name-part></tp:taxon-name></italic>?) <italic><tp:taxon-name><tp:taxon-name-part taxon-name-part-type="genus" reg="Epeorus"/><tp:taxon-name-part taxon-name-part-type="species" reg="psi">psi</tp:taxon-name-part></tp:taxon-name></italic>, larva <bold>A</bold> labrum, left half in dorsal view, right half in ventral view (black dots correspond to setae along antero-lateral margin) <bold>B</bold> incisors of left mandible <bold>C</bold> incisors of right mandible (both flattened on slide; dashed polygons correspond to area covered by setae) <bold>D</bold> setae on dorsal surface of femora <bold>E</bold> setae on surface of tergum VII <bold>F</bold> surface and posterior margin of abdominal tergum VII <bold>G</bold> gill I <bold>H</bold> gill III (arrow shows projection on costal margin) <bold>I</bold> gill plate VI in dorsal view <bold>J</bold> gill plate VII in ventral view <bold>K</bold> gill plate VII (flattened on slide) <bold>L</bold> abdominal segments VIII–X in lateral view (arrow shows posterolateral projection of tergum X) <bold>M</bold> detail of dorso-apical projection of femora (middle leg) <bold>N</bold> sternum IX of female. Drawn from late instar larvae.</p></caption><graphic xmlns:xlink="http://www.w3.org/1999/xlink" xlink:href="zookeys-1234-089_article-141196__-g018.jpg" position="float" orientation="portrait" xlink:type="simple" id="oo_1303980.jpg"><uri content-type="original_file" xlink:type="simple">https://binary.pensoft.net/fig/1303980</uri></graphic></fig><fig id="F17" position="float" orientation="portrait"><object-id xmlns:xlink="http://www.w3.org/1999/xlink" content-type="doi" xlink:type="simple">10.3897/zookeys.1234.141196.figure17</object-id><object-id xmlns:xlink="http://www.w3.org/1999/xlink" content-type="arpha" xlink:type="simple">1C9BCC41-663E-57B0-BDA6-922CF962A9DF</object-id><label>Figure 17.</label><caption><p><italic><tp:taxon-name><tp:taxon-name-part taxon-name-part-type="genus" reg="Epeorus">Epeorus</tp:taxon-name-part></tp:taxon-name></italic> (<italic><tp:taxon-name><tp:taxon-name-part taxon-name-part-type="genus" reg="Epeorus"/><tp:taxon-name-part taxon-name-part-type="subgenus" reg="Caucasiron">Caucasiron</tp:taxon-name-part></tp:taxon-name></italic>?) <italic><tp:taxon-name><tp:taxon-name-part taxon-name-part-type="genus" reg="Epeorus"/><tp:taxon-name-part taxon-name-part-type="species" reg="psi">psi</tp:taxon-name-part></tp:taxon-name></italic>, larva <bold>A</bold> habitus in dorsal view <bold>B</bold> habitus in ventral view <bold>C</bold> habitus in lateral view <bold>D</bold> head of male in dorsal view <bold>E</bold> head of female in dorsal view <bold>F</bold> legs in dorsal view (arrows point to elongated and pointed dorso-apical projections) <bold>G</bold> coloration of abdominal terga <bold>H</bold> coloration of abdominal sterna II–VI <bold>I</bold> distal part of abdomen in ventral view.</p></caption><graphic xmlns:xlink="http://www.w3.org/1999/xlink" xlink:href="zookeys-1234-089_article-141196__-g017.jpg" position="float" orientation="portrait" xlink:type="simple" id="oo_1303979.jpg"><uri content-type="original_file" xlink:type="simple">https://binary.pensoft.net/fig/1303979</uri></graphic></fig></tp:treatment-sec><ref-list><ref id="B14"><mixed-citation xmlns:xlink="http://www.w3.org/1999/xlink" xlink:type="simple"><person-group><name name-style="western"><surname>Chen</surname><given-names>P</given-names></name><name name-style="western"><surname>Wang</surname><given-names>Y</given-names></name><name name-style="western"><surname>Zhou</surname><given-names>C-F</given-names></name></person-group> (<year>2010</year>) <article-title>A New Mayfly Species of <tp:taxon-name><tp:taxon-name-part taxon-name-part-type="genus">Epeorus</tp:taxon-name-part> (<tp:taxon-name-part taxon-name-part-type="subgenus">Caucasiron</tp:taxon-name-part>)</tp:taxon-name> from Southwestern China (<tp:taxon-name><tp:taxon-name-part taxon-name-part-type="order">Ephemeroptera</tp:taxon-name-part></tp:taxon-name>: <tp:taxon-name><tp:taxon-name-part taxon-name-part-type="family">Heptageniidae</tp:taxon-name-part></tp:taxon-name>).</article-title><source>Zootaxa</source><volume>2527</volume>: <fpage>61</fpage>–<lpage>68</lpage>. <ext-link xlink:href="10.11646/zootaxa.2527.1.4" ext-link-type="doi" xlink:type="simple">https://doi.org/10.11646/zootaxa.2527.1.4</ext-link></mixed-citation></ref><ref id="B37"><mixed-citation xmlns:xlink="http://www.w3.org/1999/xlink" xlink:type="simple"><person-group><name name-style="western"><surname>Snethlage</surname><given-names>MA</given-names></name><name name-style="western"><surname>Geschke</surname><given-names>J</given-names></name><name name-style="western"><surname>Spehn</surname><given-names>EM</given-names></name><name name-style="western"><surname>Ranipeta</surname><given-names>A</given-names></name><name name-style="western"><surname>Yoccoz</surname><given-names>NG</given-names></name><name name-style="western"><surname>Körner</surname><given-names>Ch</given-names></name><name name-style="western"><surname>Jetz</surname><given-names>W</given-names></name><name name-style="western"><surname>Fischer</surname><given-names>M</given-names></name><name name-style="western"><surname>Urbach</surname><given-names>D</given-names></name></person-group> (<year>2022</year>) A hierarchical inventory of the world’s mountains for global comparative mountain science. Scientific Data 9: 149. <ext-link xlink:href="10.1038/s41597-022-01256-y" ext-link-type="doi" xlink:type="simple">https://doi.org/10.1038/s41597-022-01256-y</ext-link></mixed-citation></ref><ref id="B21"><mixed-citation xmlns:xlink="http://www.w3.org/1999/xlink" xlink:type="simple"><person-group><name name-style="western"><surname>Hrivniak</surname><given-names>Ľ</given-names></name><name name-style="western"><surname>Sroka</surname><given-names>P</given-names></name><name name-style="western"><surname>Bojková</surname><given-names>J</given-names></name><name name-style="western"><surname>Godunko</surname><given-names>RJ</given-names></name></person-group> (<year>2020b</year>) <article-title>Identification guide to larvae of Caucasian <tp:taxon-name><tp:taxon-name-part taxon-name-part-type="genus">Epeorus</tp:taxon-name-part> (<tp:taxon-name-part taxon-name-part-type="subgenus">Caucasiron</tp:taxon-name-part>)</tp:taxon-name> (<tp:taxon-name><tp:taxon-name-part taxon-name-part-type="order">Ephemeroptera</tp:taxon-name-part></tp:taxon-name>, <tp:taxon-name><tp:taxon-name-part taxon-name-part-type="family">Heptageniidae</tp:taxon-name-part></tp:taxon-name>).</article-title><source>ZooKeys</source><volume>986</volume>: <fpage>1</fpage>–<lpage>53</lpage>. <ext-link xlink:href="10.3897/zookeys.986.56276" ext-link-type="doi" xlink:type="simple">https://doi.org/10.3897/zookeys.986.56276</ext-link></mixed-citation></ref></ref-list></tp:taxon-treatment>
