# Supplementary material for: ﻿Discovering diversity of Central Asian and Himalayan Epeorus (Caucasiron) mayflies (Ephemeroptera, Heptageniidae) using DNA barcoding and morphology
Source: Zookeys. 2025 Apr 9;1234:89–125. doi: 10.3897/zookeys.1234.141196 (PMC12004075; doi:10.3897/zookeys.1234.141196)
Supplement: XML Treatment for Epeorus (Caucasiron) guttatus [file zookeys.1234.141196-treatment4.xml]

<!DOCTYPE tp:taxon-treatment
  PUBLIC "-//TaxonX//DTD Taxonomic Treatment Publishing DTD v0 20100105//EN" "tax-treatment-NSO.dtd">
<tp:taxon-treatment xmlns:tp="http://www.plazi.org/taxpub"><tp:treatment-meta><kwd-group><label>Taxon classification</label><kwd>
                <named-content content-type="kingdom">Animalia</named-content>
              </kwd><kwd>
                <named-content content-type="order">Ephemeroptera</named-content>
              </kwd><kwd>
                <named-content content-type="family">Heptageniidae</named-content>
              </kwd></kwd-group><mixed-citation publication-type="journal"><person-group><name><surname>Hrivniak</surname><given-names>Ľuboš</given-names></name><name><surname>Sroka</surname><given-names>Pavel</given-names></name><name><surname>Godunko</surname><given-names>Roman J.</given-names></name><name><surname>Martynov</surname><given-names>Alexander V.</given-names></name><name><surname>Palatov</surname><given-names>Dmitry M.</given-names></name><name><surname>Bojková</surname><given-names>Jindřiška</given-names></name></person-group><article-title>﻿Discovering diversity of Central Asian and Himalayan <italic><tp:taxon-name><tp:taxon-name-part taxon-name-part-type="genus" reg="Epeorus">Epeorus</tp:taxon-name-part></tp:taxon-name></italic> (<italic><tp:taxon-name><tp:taxon-name-part taxon-name-part-type="genus" reg="Epeorus"/><tp:taxon-name-part taxon-name-part-type="subgenus" reg="Caucasiron">Caucasiron</tp:taxon-name-part></tp:taxon-name></italic>) mayflies (<tp:taxon-name><tp:taxon-name-part taxon-name-part-type="order">Ephemeroptera</tp:taxon-name-part></tp:taxon-name>, <tp:taxon-name><tp:taxon-name-part taxon-name-part-type="family">Heptageniidae</tp:taxon-name-part></tp:taxon-name>) using DNA barcoding and morphology</article-title><source>Zookeys</source><day>09</day><month>04</month><year>2025</year><volume>1234</volume><fpage>89</fpage><lpage>125</lpage><pub-id pub-id-type="doi">10.3897/zookeys.1234.141196</pub-id></mixed-citation></tp:treatment-meta><tp:nomenclature><label>﻿</label><tp:taxon-name><object-id xmlns:xlink="http://www.w3.org/1999/xlink" content-type="arpha" xlink:type="simple">BBD01E04-00F0-5F0F-AAC5-7955AC81217F</object-id><tp:taxon-name-part taxon-name-part-type="genus" reg="Epeorus">Epeorus</tp:taxon-name-part> (<tp:taxon-name-part taxon-name-part-type="subgenus" reg="Caucasiron">Caucasiron</tp:taxon-name-part>) <tp:taxon-name-part taxon-name-part-type="species" reg="guttatus">guttatus</tp:taxon-name-part></tp:taxon-name><tp:taxon-authority>(Braasch &amp; Soldán, 1979)</tp:taxon-authority><xref ref-type="fig" rid="F13">Figs 13</xref><xref ref-type="fig" rid="F14">, 14</xref><tp:nomenclature-citation-list><tp:nomenclature-citation><tp:taxon-name>
                  <tp:taxon-name-part taxon-name-part-type="genus" reg="Iron">Iron</tp:taxon-name-part>
                  <tp:taxon-name-part taxon-name-part-type="species" reg="guttatus">guttatus</tp:taxon-name-part>
                </tp:taxon-name><comment>Braasch &amp; Soldán, 1979.</comment></tp:nomenclature-citation><tp:nomenclature-citation><tp:taxon-name><tp:taxon-name-part taxon-name-part-type="genus" reg="Epeorus">Epeorus</tp:taxon-name-part> (<tp:taxon-name-part taxon-name-part-type="subgenus" reg="Iron">Iron</tp:taxon-name-part>) <tp:taxon-name-part taxon-name-part-type="species" reg="guttatus">guttatus</tp:taxon-name-part></tp:taxon-name><comment>(Braasch &amp; Soldán, 1979): Kluge 1988: 296.</comment></tp:nomenclature-citation><tp:nomenclature-citation><tp:taxon-name><tp:taxon-name-part taxon-name-part-type="genus" reg="Epeorus">Epeorus</tp:taxon-name-part> (<tp:taxon-name-part taxon-name-part-type="subgenus" reg="Caucasiron">Caucasiron</tp:taxon-name-part>) <tp:taxon-name-part taxon-name-part-type="species" reg="guttatus">guttatus</tp:taxon-name-part></tp:taxon-name><comment>(Braasch &amp; Soldán, 1979): <xref ref-type="bibr" rid="B27">Kluge 1997</xref>: 234.</comment></tp:nomenclature-citation><tp:nomenclature-citation><tp:taxon-name><tp:taxon-name-part taxon-name-part-type="genus" reg="Iron">Iron</tp:taxon-name-part> (<tp:taxon-name-part taxon-name-part-type="subgenus" reg="Caucasiron">Caucasiron</tp:taxon-name-part>) <tp:taxon-name-part taxon-name-part-type="species" reg="guttatus">guttatus</tp:taxon-name-part></tp:taxon-name><comment>(Braasch &amp; Soldán, 1979): <xref ref-type="bibr" rid="B10">Braasch 2006b</xref>: 87.</comment></tp:nomenclature-citation></tp:nomenclature-citation-list></tp:nomenclature><tp:treatment-sec sec-type="type locality" id="SECID0EOJBI"><title>Type locality.</title><p>Kazakhstan: Issyk River near Alma-Ata.</p></tp:treatment-sec><tp:treatment-sec sec-type="material" id="SECID0ETJBI"><title>Examined material</title><p><bold>(deposited in <named-content xmlns:xlink="http://www.w3.org/1999/xlink" content-type="dwc:institutional_code" xlink:title="Biology Centre of the Czech Academy of Sciences, Institute of Entomology, České Budějovice, Czech Republic" xlink:href="http://grbio.org/institution/biology-centre-academy-sciences-czech-republic-institute-entomology" xlink:type="simple">IECA</named-content>).</bold> • 1 larva: paratype from type locality. • 1 larva (barcoded specimen: GU3): Kyrgyzstan: Chuy Region, left tributary of Ala-Archa River, 1717 m a. s. l., <named-content xmlns:xlink="http://www.w3.org/1999/xlink" content-type="dwc:verbatimCoordinates" xlink:type="simple"><named-content content-type="geo-json" specific-use="{&#34;type&#34;:&#34;Point&#34;,&#34;coordinates&#34;:[74.488217,42.629050]}" id="NCID0EEKBI" xlink:type="simple">42°37.743'N, 74°29.293'E</named-content></named-content> (code: 1Kyrgyz), 26. 05. 2016, Palatov D.M. leg. • 6 larvae (barcoded specimen: GU71K): Kyrgyzstan: Osh Region, right tributary of Kulun River, 2060 m a. s. l., <named-content xmlns:xlink="http://www.w3.org/1999/xlink" content-type="dwc:verbatimCoordinates" xlink:type="simple"><named-content content-type="geo-json" specific-use="{&#34;type&#34;:&#34;Point&#34;,&#34;coordinates&#34;:[74.151283,40.491933]}" id="NCID0EMKBI" xlink:type="simple">40°29.516'N, 74°09.077'E</named-content></named-content> (code: 71Kyrgyz), 01. 05. 2017, Palatov D.M. leg. • 3 larvae (barcoded specimen: GU1): Kyrgyzstan: Osh Region Kara-Bel River, 2135 m. a. s. l., <named-content xmlns:xlink="http://www.w3.org/1999/xlink" content-type="dwc:verbatimCoordinates" xlink:type="simple"><named-content content-type="geo-json" specific-use="{&#34;type&#34;:&#34;Point&#34;,&#34;coordinates&#34;:[74.177017,40.505000]}" id="NCID0EUKBI" xlink:type="simple">40°30.300'N, 74°10.621'E</named-content></named-content> (code: 73Kyrgyz), 01. 05. 2017, Palatov D. M. leg.</p></tp:treatment-sec><tp:treatment-sec sec-type="distribution" id="SECID0EZKBI"><title>Distribution, habitat, and biology.</title><p>Tian Shan: Kazakhstan (<xref ref-type="bibr" rid="B11">Braasch and Soldán 1979</xref>; <xref ref-type="bibr" rid="B29">Kluge 2015</xref>), Kyrgyzstan; Pamir: Tajikistan (<xref ref-type="bibr" rid="B29">Kluge 2015</xref>) (Fig. <xref ref-type="fig" rid="F1">1</xref>). The species inhabits mountain streams with rapid turbulent flow and bed substrate formed by stones and boulders (<xref ref-type="bibr" rid="B29">Kluge 2015</xref>). The altitude of our sampling sites ranged between 1717 and 2135 m a.s.l. Adults were recorded from May to September (<xref ref-type="bibr" rid="B29">Kluge 2015</xref>).</p></tp:treatment-sec><tp:treatment-sec sec-type="Main morphological diagnostics of the larva" id="SECID0EXLBI"><title>Main morphological diagnostics of the larva.</title><p>i) femora with a median spot (Fig. <xref ref-type="fig" rid="F13">13I</xref>), ii) abdominal sterna with a pair of oblique stripes and a large median macula (Fig. <xref ref-type="fig" rid="F13">13H</xref>), iii) coloration of abdominal terga as on Fig. <xref ref-type="fig" rid="F13">13F, G, iv</xref>) tergum X with a well-developed posterolateral projection (Fig. <xref ref-type="fig" rid="F14">14L</xref>, arrow), v) dorsal surface of femora with rounded spatulate setae (Fig. <xref ref-type="fig" rid="F14">14D</xref>), vi) abdominal terga with elongated (sporadically rounded) spatulate setae (Fig. <xref ref-type="fig" rid="F14">14E, F</xref>), vii) gill plates VII wide (in natural position from ventral view) (Figs <xref ref-type="fig" rid="F13">13J</xref>, <xref ref-type="fig" rid="F14">14J</xref>), viii) projection on gill plates III well-developed (Fig. <xref ref-type="fig" rid="F14">14H</xref>), ix) denticles along posterior margin of abdominal terga dense, irregular, and pointed (Fig. <xref ref-type="fig" rid="F14">14F</xref>).</p><fig id="F13" position="float" orientation="portrait"><object-id xmlns:xlink="http://www.w3.org/1999/xlink" content-type="doi" xlink:type="simple">10.3897/zookeys.1234.141196.figure13</object-id><object-id xmlns:xlink="http://www.w3.org/1999/xlink" content-type="arpha" xlink:type="simple">8B93A53E-9715-5DC1-B9C1-013530CA84E9</object-id><label>Figure 13.</label><caption><p><tp:taxon-name><tp:taxon-name-part taxon-name-part-type="genus" reg="Epeorus">Epeorus</tp:taxon-name-part> (<tp:taxon-name-part taxon-name-part-type="subgenus" reg="Caucasiron">Caucasiron</tp:taxon-name-part>) <tp:taxon-name-part taxon-name-part-type="species" reg="guttatus">guttatus</tp:taxon-name-part></tp:taxon-name>, larva <bold>A</bold> habitus in dorsal view <bold>B</bold> habitus in ventral view <bold>C</bold> habitus in lateral view <bold>D</bold> head of male in dorsal view <bold>E</bold> head of female in dorsal view <bold>F, G</bold> coloration of abdominal terga <bold>H</bold> coloration of abdominal sterna II–VI <bold>I</bold> middle leg in dorsal view <bold>J</bold> distal part of abdomen in ventral view.</p></caption><graphic xmlns:xlink="http://www.w3.org/1999/xlink" xlink:href="zookeys-1234-089_article-141196__-g013.jpg" position="float" orientation="portrait" xlink:type="simple" id="oo_1303975.jpg"><uri content-type="original_file" xlink:type="simple">https://binary.pensoft.net/fig/1303975</uri></graphic></fig><fig id="F14" position="float" orientation="portrait"><object-id xmlns:xlink="http://www.w3.org/1999/xlink" content-type="doi" xlink:type="simple">10.3897/zookeys.1234.141196.figure14</object-id><object-id xmlns:xlink="http://www.w3.org/1999/xlink" content-type="arpha" xlink:type="simple">CECE391F-78C3-593A-8266-23FE3D93A481</object-id><label>Figure 14.</label><caption><p><tp:taxon-name><tp:taxon-name-part taxon-name-part-type="genus" reg="Epeorus">Epeorus</tp:taxon-name-part> (<tp:taxon-name-part taxon-name-part-type="subgenus" reg="Caucasiron">Caucasiron</tp:taxon-name-part>) <tp:taxon-name-part taxon-name-part-type="species" reg="guttatus">guttatus</tp:taxon-name-part></tp:taxon-name>, larva <bold>A</bold> labrum, left half in dorsal view, right half in ventral view (black dots correspond to setae along antero-lateral margin) <bold>B</bold> incisors of left mandible <bold>C</bold> incisors of right mandible (both flattened on slide; dashed polygons correspond to area covered by setae) <bold>D</bold> setae on dorsal surface of femora <bold>E</bold> setae on surface of tergum VII <bold>F</bold> surface and posterior margin of abdominal tergum VII (paratype) <bold>G</bold> gill I <bold>H</bold> gill III (arrow shows projection on costal margin) <bold>I</bold> gill plate VI in dorsal view <bold>J</bold> gill plate VII in ventral view <bold>K</bold> gill VII (flattened on slide) <bold>L</bold> abdominal segments VIII–X in lateral view (arrow shows posterolateral projection of tergum X) <bold>M</bold> sternum IX of female. Drawn from late instar larvae.</p></caption><graphic xmlns:xlink="http://www.w3.org/1999/xlink" xlink:href="zookeys-1234-089_article-141196__-g014.jpg" position="float" orientation="portrait" xlink:type="simple" id="oo_1303976.jpg"><uri content-type="original_file" xlink:type="simple">https://binary.pensoft.net/fig/1303976</uri></graphic></fig></tp:treatment-sec><tp:treatment-sec sec-type="remarks" id="SECID0EHQBI"><title>Remarks.</title><p><bold><italic>Morphology</italic>.</bold> Description of adult stages in <xref ref-type="bibr" rid="B29">Kluge (2015)</xref>.</p></tp:treatment-sec><tp:treatment-sec><!--Section generated to contain objects referenced in tp:taxon-treatment.--><fig id="F1" position="float" orientation="portrait"><object-id xmlns:xlink="http://www.w3.org/1999/xlink" content-type="doi" xlink:type="simple">10.3897/zookeys.1234.141196.figure1</object-id><object-id xmlns:xlink="http://www.w3.org/1999/xlink" content-type="arpha" xlink:type="simple">92BFBC5E-31C1-5E71-A5FD-EACA54B7582C</object-id><label>Figure 1.</label><caption><p>Distribution of studied <italic><tp:taxon-name><tp:taxon-name-part taxon-name-part-type="genus" reg="Epeorus">Epeorus</tp:taxon-name-part></tp:taxon-name></italic> spp. across Asian mountains. Triangles refer to localities in the literature; our sampling sites are marked with red dots. A species name marked with an asterisk indicates the unclear systematic position of the species within the genus <italic><tp:taxon-name><tp:taxon-name-part taxon-name-part-type="genus" reg="Epeorus">Epeorus</tp:taxon-name-part></tp:taxon-name></italic>. Dashed line represents the frame of the detailed map in Fig. <xref ref-type="fig" rid="F2">2</xref>. Boundaries of mountain ranges were adopted from <xref ref-type="bibr" rid="B37">Snethlage et al. (2022)</xref>.</p></caption><graphic xmlns:xlink="http://www.w3.org/1999/xlink" xlink:href="zookeys-1234-089_article-141196__-g001.jpg" position="float" orientation="portrait" xlink:type="simple" id="oo_1303962.jpg"><uri content-type="original_file" xlink:type="simple">https://binary.pensoft.net/fig/1303962</uri></graphic></fig><fig id="F2" position="float" orientation="portrait"><object-id xmlns:xlink="http://www.w3.org/1999/xlink" content-type="doi" xlink:type="simple">10.3897/zookeys.1234.141196.figure2</object-id><object-id xmlns:xlink="http://www.w3.org/1999/xlink" content-type="arpha" xlink:type="simple">7590C326-AC25-5AE4-96B9-5D77D5DC5715</object-id><label>Figure 2.</label><caption><p><bold>A</bold><abbrev xmlns:xlink="http://www.w3.org/1999/xlink" xlink:title="cytochrome c oxidase subunit I" id="ABBRID0EJQAE" xlink:type="simple">COI</abbrev> gene tree generated in BEAST 2 and results of <abbrev xmlns:xlink="http://www.w3.org/1999/xlink" xlink:title="General Mixed Yule Coalescent model" id="ABBRID0ENQAE" xlink:type="simple">GMYC</abbrev> and ASAP species delimitation analyses. Numbers on the tree branches refer to the posterior probability. Species delimited from our sampling sites in Central Asia and the Himalayas are highlighted and colored <bold>B</bold> occurrence of delimited species in the study area (colors correspond to <bold>A</bold>).</p></caption><graphic xmlns:xlink="http://www.w3.org/1999/xlink" xlink:href="zookeys-1234-089_article-141196__-g002.jpg" position="float" orientation="portrait" xlink:type="simple" id="oo_1303963.jpg"><uri content-type="original_file" xlink:type="simple">https://binary.pensoft.net/fig/1303963</uri></graphic></fig></tp:treatment-sec><ref-list><ref id="B27"><mixed-citation xmlns:xlink="http://www.w3.org/1999/xlink" xlink:type="simple"><person-group><name name-style="western"><surname>Kluge</surname><given-names>NJ</given-names></name></person-group> (<year>1997</year>) <article-title>New subgenera of Holarctic mayflies (<tp:taxon-name><tp:taxon-name-part taxon-name-part-type="order">Ephemeroptera</tp:taxon-name-part></tp:taxon-name>: <tp:taxon-name><tp:taxon-name-part taxon-name-part-type="family">Heptageniidae</tp:taxon-name-part></tp:taxon-name>, <tp:taxon-name><tp:taxon-name-part taxon-name-part-type="family">Leptophlebiidae</tp:taxon-name-part></tp:taxon-name>, <tp:taxon-name><tp:taxon-name-part taxon-name-part-type="family">Ephemerellidae</tp:taxon-name-part></tp:taxon-name>).</article-title><source>Zoosystematica Rossica</source><volume>5</volume>: <fpage>233</fpage>–<lpage>235</lpage>.</mixed-citation></ref><ref id="B10"><mixed-citation xmlns:xlink="http://www.w3.org/1999/xlink" xlink:type="simple"><person-group><name name-style="western"><surname>Braasch</surname><given-names>D</given-names></name></person-group> (<year>2006b</year>) <article-title>Neue Eintagsfliegen der Gattungen <italic><tp:taxon-name><tp:taxon-name-part taxon-name-part-type="genus">Epeorus</tp:taxon-name-part></tp:taxon-name></italic> und <italic><tp:taxon-name><tp:taxon-name-part taxon-name-part-type="genus">Iron</tp:taxon-name-part></tp:taxon-name></italic> aus dem Himalaja (<tp:taxon-name><tp:taxon-name-part taxon-name-part-type="order">Ephemeroptera</tp:taxon-name-part></tp:taxon-name>, <tp:taxon-name><tp:taxon-name-part taxon-name-part-type="family">Heptageniidae</tp:taxon-name-part></tp:taxon-name>).</article-title><source>Entomologische Nachrichten und Berichte</source><volume>50</volume>: <fpage>79</fpage>–<lpage>88</lpage>.</mixed-citation></ref><ref id="B11"><mixed-citation xmlns:xlink="http://www.w3.org/1999/xlink" xlink:type="simple"><person-group><name name-style="western"><surname>Braasch</surname><given-names>D</given-names></name><name name-style="western"><surname>Soldán</surname><given-names>T</given-names></name></person-group> (<year>1979</year>) <article-title>Neue <tp:taxon-name><tp:taxon-name-part taxon-name-part-type="family">Heptageniidae</tp:taxon-name-part></tp:taxon-name> aus Asien (<tp:taxon-name><tp:taxon-name-part taxon-name-part-type="order">Ephemeroptera</tp:taxon-name-part></tp:taxon-name>).</article-title><source>Reichenbachia</source><volume>17</volume>(<issue>31</issue>): <fpage>261</fpage>–<lpage>272</lpage>.</mixed-citation></ref><ref id="B29"><mixed-citation xmlns:xlink="http://www.w3.org/1999/xlink" xlink:type="simple"><person-group><name name-style="western"><surname>Kluge</surname><given-names>NJ</given-names></name></person-group> (<year>2015</year>) <article-title>Central Asian mountain <tp:taxon-name><tp:taxon-name-part taxon-name-part-type="tribe">Rhithrogenini</tp:taxon-name-part></tp:taxon-name> (<tp:taxon-name><tp:taxon-name-part taxon-name-part-type="order">Ephemeroptera</tp:taxon-name-part></tp:taxon-name>: <tp:taxon-name><tp:taxon-name-part taxon-name-part-type="family">Heptageniidae</tp:taxon-name-part></tp:taxon-name>) with pointed and ephemeropteroid claws in the winged stages.</article-title><source>Zootaxa</source><volume>3994</volume>(<issue>3</issue>): <fpage>301</fpage>–<lpage>353</lpage>. <ext-link xlink:href="10.11646/zootaxa.3994.3.1" ext-link-type="doi" xlink:type="simple">https://doi.org/10.11646/zootaxa.3994.3.1</ext-link></mixed-citation></ref><ref id="B37"><mixed-citation xmlns:xlink="http://www.w3.org/1999/xlink" xlink:type="simple"><person-group><name name-style="western"><surname>Snethlage</surname><given-names>MA</given-names></name><name name-style="western"><surname>Geschke</surname><given-names>J</given-names></name><name name-style="western"><surname>Spehn</surname><given-names>EM</given-names></name><name name-style="western"><surname>Ranipeta</surname><given-names>A</given-names></name><name name-style="western"><surname>Yoccoz</surname><given-names>NG</given-names></name><name name-style="western"><surname>Körner</surname><given-names>Ch</given-names></name><name name-style="western"><surname>Jetz</surname><given-names>W</given-names></name><name name-style="western"><surname>Fischer</surname><given-names>M</given-names></name><name name-style="western"><surname>Urbach</surname><given-names>D</given-names></name></person-group> (<year>2022</year>) A hierarchical inventory of the world’s mountains for global comparative mountain science. Scientific Data 9: 149. <ext-link xlink:href="10.1038/s41597-022-01256-y" ext-link-type="doi" xlink:type="simple">https://doi.org/10.1038/s41597-022-01256-y</ext-link></mixed-citation></ref></ref-list></tp:taxon-treatment>
