# Supplementary material for: ﻿Discovering diversity of Central Asian and Himalayan Epeorus (Caucasiron) mayflies (Ephemeroptera, Heptageniidae) using DNA barcoding and morphology
Source: Zookeys. 2025 Apr 9;1234:89–125. doi: 10.3897/zookeys.1234.141196 (PMC12004075; doi:10.3897/zookeys.1234.141196)
Supplement: XML Treatment for Epeorus (Caucasiron ?) suspicatus [file zookeys.1234.141196-treatment5.xml]

<!DOCTYPE tp:taxon-treatment
  PUBLIC "-//TaxonX//DTD Taxonomic Treatment Publishing DTD v0 20100105//EN" "tax-treatment-NSO.dtd">
<tp:taxon-treatment xmlns:tp="http://www.plazi.org/taxpub"><tp:treatment-meta><kwd-group><label>Taxon classification</label><kwd>
                <named-content content-type="kingdom">Animalia</named-content>
              </kwd><kwd>
                <named-content content-type="order">Ephemeroptera</named-content>
              </kwd><kwd>
                <named-content content-type="family">Heptageniidae</named-content>
              </kwd></kwd-group><mixed-citation publication-type="journal"><person-group><name><surname>Hrivniak</surname><given-names>Ľuboš</given-names></name><name><surname>Sroka</surname><given-names>Pavel</given-names></name><name><surname>Godunko</surname><given-names>Roman J.</given-names></name><name><surname>Martynov</surname><given-names>Alexander V.</given-names></name><name><surname>Palatov</surname><given-names>Dmitry M.</given-names></name><name><surname>Bojková</surname><given-names>Jindřiška</given-names></name></person-group><article-title>﻿Discovering diversity of Central Asian and Himalayan <italic><tp:taxon-name><tp:taxon-name-part taxon-name-part-type="genus" reg="Epeorus">Epeorus</tp:taxon-name-part></tp:taxon-name></italic> (<italic><tp:taxon-name><tp:taxon-name-part taxon-name-part-type="genus" reg="Epeorus"/><tp:taxon-name-part taxon-name-part-type="subgenus" reg="Caucasiron">Caucasiron</tp:taxon-name-part></tp:taxon-name></italic>) mayflies (<tp:taxon-name><tp:taxon-name-part taxon-name-part-type="order">Ephemeroptera</tp:taxon-name-part></tp:taxon-name>, <tp:taxon-name><tp:taxon-name-part taxon-name-part-type="family">Heptageniidae</tp:taxon-name-part></tp:taxon-name>) using DNA barcoding and morphology</article-title><source>Zookeys</source><day>09</day><month>04</month><year>2025</year><volume>1234</volume><fpage>89</fpage><lpage>125</lpage><pub-id pub-id-type="doi">10.3897/zookeys.1234.141196</pub-id></mixed-citation></tp:treatment-meta><tp:nomenclature><label>﻿</label><tp:taxon-name><object-id xmlns:xlink="http://www.w3.org/1999/xlink" content-type="arpha" xlink:type="simple">C44E9428-B608-507E-B0A8-8C493969FF85</object-id><tp:taxon-name-part taxon-name-part-type="genus" reg="Epeorus">Epeorus</tp:taxon-name-part>
              (<tp:taxon-name-part taxon-name-part-type="genus" reg="Caucasiron">Caucasiron</tp:taxon-name-part> <tp:taxon-name-part taxon-name-part-type="infraspecific-rank">?</tp:taxon-name-part>) <tp:taxon-name-part taxon-name-part-type="species" reg="suspicatus">suspicatus</tp:taxon-name-part>
            </tp:taxon-name><tp:taxon-authority> (Braasch, 2006)</tp:taxon-authority><xref ref-type="fig" rid="F15">Figs 15</xref><xref ref-type="fig" rid="F16">, 16</xref><tp:nomenclature-citation-list><tp:nomenclature-citation><tp:taxon-name>
                  <tp:taxon-name-part taxon-name-part-type="genus" reg="Iron">Iron</tp:taxon-name-part>
                  <tp:taxon-name-part taxon-name-part-type="species" reg="suspicatus">suspicatus</tp:taxon-name-part>
                </tp:taxon-name><comment>Braasch, 2006.</comment></tp:nomenclature-citation><tp:nomenclature-citation><tp:taxon-name><tp:taxon-name-part taxon-name-part-type="genus" reg="Epeorus">Epeorus</tp:taxon-name-part> (<tp:taxon-name-part taxon-name-part-type="subgenus" reg="Caucasiron">Caucasiron</tp:taxon-name-part>) <tp:taxon-name-part taxon-name-part-type="species" reg="suspicatus">suspicatus</tp:taxon-name-part></tp:taxon-name><comment>(Braasch, 2006): <xref ref-type="bibr" rid="B42">Vasanth et al. 2021</xref>: 519.</comment></tp:nomenclature-citation></tp:nomenclature-citation-list></tp:nomenclature><tp:treatment-sec sec-type="type locality" id="SECID0ERTBI"><title>Type locality.</title><p>Nepal: Tal, Marshyangdi River (orig. Marsyandi-Tal, Thangja) (2400 m a. s. l.).</p></tp:treatment-sec><tp:treatment-sec sec-type="material" id="SECID0EWTBI"><title>Examined material</title><p><bold>(deposited in <named-content xmlns:xlink="http://www.w3.org/1999/xlink" content-type="dwc:institutional_code" xlink:title="State Museum of Natural History, Stuttgart, Germany" xlink:href="http://grbio.org/institution/staatliches-museum-fuer-naturkund-stuttgart" xlink:type="simple">SMNS</named-content>).</bold> • 2 larvae: holotype and paratype from type locality. • 1 larva (paratype): Nepal: Marsyandi-Tal, Bagarchap, ca. 2100 m a. s. l., 21.05.1980, leg. Sivec.</p></tp:treatment-sec><tp:treatment-sec sec-type="distribution" id="SECID0EEUBI"><title>Distribution, habitat, and biology.</title><p>Himalayas: Nepal and India (Fig. <xref ref-type="fig" rid="F1">1</xref>). The species inhabits rhithral zones of mountain streams. The altitude of the sampling sites ranged between 2000 and 2400 m a. s. l. Late-instar larvae were recorded in May (<xref ref-type="bibr" rid="B9">Braasch 2006a</xref>).</p></tp:treatment-sec><tp:treatment-sec sec-type="Main morphological diagnostics of the larva" id="SECID0ESUBI"><title>Main morphological diagnostics of the larva.</title><p>i) abdominal sterna with a pair of oblique stripes and a posterio-median macula (Fig. <xref ref-type="fig" rid="F15">15I</xref>), ii) coloration of abdominal terga as on Fig. <xref ref-type="fig" rid="F15">15G, H, iii</xref>) posterior margin of abdominal terga with sparse larger denticles separated by shorter denticles (Fig. <xref ref-type="fig" rid="F16">16F</xref>), iv) tergum X with a short posterolateral projection (Fig. <xref ref-type="fig" rid="F16">16L</xref>, arrow), v) gill plates VII narrow (in natural position from ventral view) (Figs <xref ref-type="fig" rid="F15">15K, L</xref>, <xref ref-type="fig" rid="F16">16K</xref>), vi) projection on gill plates III well-developed (Fig. <xref ref-type="fig" rid="F16">16H</xref>, arrow), vii) femora with a median spot (Fig. <xref ref-type="fig" rid="F15">15F</xref>), viii) dorsal surface of femora with rounded spatulate setae (Fig. <xref ref-type="fig" rid="F16">16D</xref>), ix) abdominal terga with elongated (oval) and rounded spatulate setae (Fig. <xref ref-type="fig" rid="F16">16E, F</xref>).</p><fig id="F15" position="float" orientation="portrait"><object-id xmlns:xlink="http://www.w3.org/1999/xlink" content-type="doi" xlink:type="simple">10.3897/zookeys.1234.141196.figure15</object-id><object-id xmlns:xlink="http://www.w3.org/1999/xlink" content-type="arpha" xlink:type="simple">963D0CFC-A1E5-5BF7-A78A-2546FD798C09</object-id><label>Figure 15.</label><caption><p><italic><tp:taxon-name><tp:taxon-name-part taxon-name-part-type="genus" reg="Epeorus">Epeorus</tp:taxon-name-part></tp:taxon-name></italic> (<italic><tp:taxon-name><tp:taxon-name-part taxon-name-part-type="genus" reg="Epeorus"/><tp:taxon-name-part taxon-name-part-type="subgenus" reg="Caucasiron">Caucasiron</tp:taxon-name-part></tp:taxon-name></italic>?) <italic><tp:taxon-name><tp:taxon-name-part taxon-name-part-type="genus" reg="Epeorus"/><tp:taxon-name-part taxon-name-part-type="species" reg="suspicatus">suspicatus</tp:taxon-name-part></tp:taxon-name></italic>, larva <bold>A</bold> habitus in dorsal view <bold>B</bold> habitus in ventral view <bold>C</bold> habitus in lateral view <bold>D</bold> head of male in dorsal view (holotype) <bold>E</bold> head of female in dorsal view <bold>F</bold> middle leg in dorsal view <bold>G, H</bold> coloration of abdominal terga (<bold>G</bold> holotype) <bold>I–J</bold> coloration of abdominal sterna II–VI (<bold>I</bold> holotype) <bold>K, L</bold> distal part of abdomen in ventral view (<bold>K</bold> holotype).</p></caption><graphic xmlns:xlink="http://www.w3.org/1999/xlink" xlink:href="zookeys-1234-089_article-141196__-g015.jpg" position="float" orientation="portrait" xlink:type="simple" id="oo_1303977.jpg"><uri content-type="original_file" xlink:type="simple">https://binary.pensoft.net/fig/1303977</uri></graphic></fig><fig id="F16" position="float" orientation="portrait"><object-id xmlns:xlink="http://www.w3.org/1999/xlink" content-type="doi" xlink:type="simple">10.3897/zookeys.1234.141196.figure16</object-id><object-id xmlns:xlink="http://www.w3.org/1999/xlink" content-type="arpha" xlink:type="simple">62E5865E-2F66-5518-BA46-F4E95CDFFF1B</object-id><label>Figure 16.</label><caption><p><italic><tp:taxon-name><tp:taxon-name-part taxon-name-part-type="genus" reg="Epeorus">Epeorus</tp:taxon-name-part></tp:taxon-name></italic> (<italic><tp:taxon-name><tp:taxon-name-part taxon-name-part-type="genus" reg="Epeorus"/><tp:taxon-name-part taxon-name-part-type="subgenus" reg="Caucasiron">Caucasiron</tp:taxon-name-part></tp:taxon-name></italic>?) <italic><tp:taxon-name><tp:taxon-name-part taxon-name-part-type="genus" reg="Epeorus"/><tp:taxon-name-part taxon-name-part-type="species" reg="suspicatus">suspicatus</tp:taxon-name-part></tp:taxon-name></italic>, larva <bold>A</bold> labrum, left half in dorsal view, right half in ventral view (black dots correspond to setae along antero-lateral margin) <bold>B</bold> incisors of left mandible <bold>C</bold> incisors of right mandible (both flattened on slide; dashed polygons correspond to area covered by setae) <bold>D</bold> setae on dorsal surface of femora <bold>E</bold> setae on surface of tergum VII <bold>F</bold> surface and posterior margin of abdominal tergum VII <bold>G</bold> gill I <bold>H</bold> gill III (arrow shows projection on costal margin) <bold>I</bold> gill plate VI in dorsal view <bold>J</bold> gill plate VII (flattened on slide) <bold>K</bold> gill plate VII in ventral view <bold>L</bold> abdominal segments VIII–X in lateral view (arrow shows indistinct posterolateral projection of tergum X) <bold>M</bold> sternum IX of female. Drawn from late instar larvae.</p></caption><graphic xmlns:xlink="http://www.w3.org/1999/xlink" xlink:href="zookeys-1234-089_article-141196__-g016.jpg" position="float" orientation="portrait" xlink:type="simple" id="oo_1303978.jpg"><uri content-type="original_file" xlink:type="simple">https://binary.pensoft.net/fig/1303978</uri></graphic></fig></tp:treatment-sec><tp:treatment-sec sec-type="remarks" id="SECID0E3ZBI"><title>Remarks.</title><p><bold><italic>Morphology</italic>.</bold> Adult stages undescribed.</p><p><bold><italic>Taxonomy</italic>.</bold> The attribution of the species to the subgenus <tp:taxon-name><tp:taxon-name-part taxon-name-part-type="genus" reg="Epeorus">E.</tp:taxon-name-part> (<tp:taxon-name-part taxon-name-part-type="subgenus" reg="Caucasiron">Caucasiron</tp:taxon-name-part>)</tp:taxon-name> by <xref ref-type="bibr" rid="B42">Vasanth et al. (2021)</xref> was not confirmed by male genitalia or molecular data and hence remains unclear.</p></tp:treatment-sec><tp:treatment-sec><!--Section generated to contain objects referenced in tp:taxon-treatment.--><fig id="F1" position="float" orientation="portrait"><object-id xmlns:xlink="http://www.w3.org/1999/xlink" content-type="doi" xlink:type="simple">10.3897/zookeys.1234.141196.figure1</object-id><object-id xmlns:xlink="http://www.w3.org/1999/xlink" content-type="arpha" xlink:type="simple">92BFBC5E-31C1-5E71-A5FD-EACA54B7582C</object-id><label>Figure 1.</label><caption><p>Distribution of studied <italic><tp:taxon-name><tp:taxon-name-part taxon-name-part-type="genus" reg="Epeorus">Epeorus</tp:taxon-name-part></tp:taxon-name></italic> spp. across Asian mountains. Triangles refer to localities in the literature; our sampling sites are marked with red dots. A species name marked with an asterisk indicates the unclear systematic position of the species within the genus <italic><tp:taxon-name><tp:taxon-name-part taxon-name-part-type="genus" reg="Epeorus">Epeorus</tp:taxon-name-part></tp:taxon-name></italic>. Dashed line represents the frame of the detailed map in Fig. <xref ref-type="fig" rid="F2">2</xref>. Boundaries of mountain ranges were adopted from <xref ref-type="bibr" rid="B37">Snethlage et al. (2022)</xref>.</p></caption><graphic xmlns:xlink="http://www.w3.org/1999/xlink" xlink:href="zookeys-1234-089_article-141196__-g001.jpg" position="float" orientation="portrait" xlink:type="simple" id="oo_1303962.jpg"><uri content-type="original_file" xlink:type="simple">https://binary.pensoft.net/fig/1303962</uri></graphic></fig><fig id="F2" position="float" orientation="portrait"><object-id xmlns:xlink="http://www.w3.org/1999/xlink" content-type="doi" xlink:type="simple">10.3897/zookeys.1234.141196.figure2</object-id><object-id xmlns:xlink="http://www.w3.org/1999/xlink" content-type="arpha" xlink:type="simple">7590C326-AC25-5AE4-96B9-5D77D5DC5715</object-id><label>Figure 2.</label><caption><p><bold>A</bold><abbrev xmlns:xlink="http://www.w3.org/1999/xlink" xlink:title="cytochrome c oxidase subunit I" id="ABBRID0EJQAE" xlink:type="simple">COI</abbrev> gene tree generated in BEAST 2 and results of <abbrev xmlns:xlink="http://www.w3.org/1999/xlink" xlink:title="General Mixed Yule Coalescent model" id="ABBRID0ENQAE" xlink:type="simple">GMYC</abbrev> and ASAP species delimitation analyses. Numbers on the tree branches refer to the posterior probability. Species delimited from our sampling sites in Central Asia and the Himalayas are highlighted and colored <bold>B</bold> occurrence of delimited species in the study area (colors correspond to <bold>A</bold>).</p></caption><graphic xmlns:xlink="http://www.w3.org/1999/xlink" xlink:href="zookeys-1234-089_article-141196__-g002.jpg" position="float" orientation="portrait" xlink:type="simple" id="oo_1303963.jpg"><uri content-type="original_file" xlink:type="simple">https://binary.pensoft.net/fig/1303963</uri></graphic></fig></tp:treatment-sec><ref-list><ref id="B42"><mixed-citation xmlns:xlink="http://www.w3.org/1999/xlink" xlink:type="simple"><person-group><name name-style="western"><surname>Vasanth</surname><given-names>M</given-names></name><name name-style="western"><surname>Selvakumar</surname><given-names>C</given-names></name><name name-style="western"><surname>Subramanian</surname><given-names>KA</given-names></name><name name-style="western"><surname>Sivaramakrishnan</surname><given-names>KG</given-names></name><name name-style="western"><surname>Sinha</surname><given-names>B</given-names></name></person-group> (<year>2021</year>) <article-title>Contribution to the study of <italic><tp:taxon-name><tp:taxon-name-part taxon-name-part-type="genus">Epeorus</tp:taxon-name-part></tp:taxon-name></italic> Eaton, 1881 (<tp:taxon-name><tp:taxon-name-part taxon-name-part-type="order">Ephemeroptera</tp:taxon-name-part></tp:taxon-name>: <tp:taxon-name><tp:taxon-name-part taxon-name-part-type="family">Heptageniidae</tp:taxon-name-part></tp:taxon-name>) from India.</article-title><source>Zootaxa</source><volume>4991</volume>: <fpage>499</fpage>–<lpage>522</lpage>. <ext-link xlink:href="10.11646/zootaxa.4991.3.4" ext-link-type="doi" xlink:type="simple">https://doi.org/10.11646/zootaxa.4991.3.4</ext-link></mixed-citation></ref><ref id="B37"><mixed-citation xmlns:xlink="http://www.w3.org/1999/xlink" xlink:type="simple"><person-group><name name-style="western"><surname>Snethlage</surname><given-names>MA</given-names></name><name name-style="western"><surname>Geschke</surname><given-names>J</given-names></name><name name-style="western"><surname>Spehn</surname><given-names>EM</given-names></name><name name-style="western"><surname>Ranipeta</surname><given-names>A</given-names></name><name name-style="western"><surname>Yoccoz</surname><given-names>NG</given-names></name><name name-style="western"><surname>Körner</surname><given-names>Ch</given-names></name><name name-style="western"><surname>Jetz</surname><given-names>W</given-names></name><name name-style="western"><surname>Fischer</surname><given-names>M</given-names></name><name name-style="western"><surname>Urbach</surname><given-names>D</given-names></name></person-group> (<year>2022</year>) A hierarchical inventory of the world’s mountains for global comparative mountain science. Scientific Data 9: 149. <ext-link xlink:href="10.1038/s41597-022-01256-y" ext-link-type="doi" xlink:type="simple">https://doi.org/10.1038/s41597-022-01256-y</ext-link></mixed-citation></ref><ref id="B9"><mixed-citation xmlns:xlink="http://www.w3.org/1999/xlink" xlink:type="simple"><person-group><name name-style="western"><surname>Braasch</surname><given-names>D</given-names></name></person-group> (<year>2006a</year>) <article-title><italic><tp:taxon-name><tp:taxon-name-part taxon-name-part-type="genus">Iron</tp:taxon-name-part><tp:taxon-name-part taxon-name-part-type="species">suspicatus</tp:taxon-name-part></tp:taxon-name></italic> n. sp. (<tp:taxon-name><tp:taxon-name-part taxon-name-part-type="order">Ephemeroptera</tp:taxon-name-part></tp:taxon-name>, <tp:taxon-name><tp:taxon-name-part taxon-name-part-type="family">Heptageniidae</tp:taxon-name-part></tp:taxon-name>) aus Nepal und aus dem Kulu-Valley des Himalaja in Indien.</article-title><source>Entomologische Nachrichten und Berichte</source><volume>50</volume>(<issue>3</issue>): <fpage>125</fpage>–<lpage>128</lpage>.</mixed-citation></ref></ref-list></tp:taxon-treatment>
