# Supplementary material for: ﻿Discovering diversity of Central Asian and Himalayan Epeorus (Caucasiron) mayflies (Ephemeroptera, Heptageniidae) using DNA barcoding and morphology
Source: Zookeys. 2025 Apr 9;1234:89–125. doi: 10.3897/zookeys.1234.141196 (PMC12004075; doi:10.3897/zookeys.1234.141196)
Supplement: XML Treatment for Epeorus (Caucasiron ?) psi [file zookeys.1234.141196-treatment6.xml]

<!DOCTYPE tp:taxon-treatment
  PUBLIC "-//TaxonX//DTD Taxonomic Treatment Publishing DTD v0 20100105//EN" "tax-treatment-NSO.dtd">
<tp:taxon-treatment xmlns:tp="http://www.plazi.org/taxpub"><tp:treatment-meta><kwd-group><label>Taxon classification</label><kwd>
                <named-content content-type="kingdom">Animalia</named-content>
              </kwd><kwd>
                <named-content content-type="order">Ephemeroptera</named-content>
              </kwd><kwd>
                <named-content content-type="family">Heptageniidae</named-content>
              </kwd></kwd-group><mixed-citation publication-type="journal"><person-group><name><surname>Hrivniak</surname><given-names>Ľuboš</given-names></name><name><surname>Sroka</surname><given-names>Pavel</given-names></name><name><surname>Godunko</surname><given-names>Roman J.</given-names></name><name><surname>Martynov</surname><given-names>Alexander V.</given-names></name><name><surname>Palatov</surname><given-names>Dmitry M.</given-names></name><name><surname>Bojková</surname><given-names>Jindřiška</given-names></name></person-group><article-title>﻿Discovering diversity of Central Asian and Himalayan <italic><tp:taxon-name><tp:taxon-name-part taxon-name-part-type="genus" reg="Epeorus">Epeorus</tp:taxon-name-part></tp:taxon-name></italic> (<italic><tp:taxon-name><tp:taxon-name-part taxon-name-part-type="genus" reg="Epeorus"/><tp:taxon-name-part taxon-name-part-type="subgenus" reg="Caucasiron">Caucasiron</tp:taxon-name-part></tp:taxon-name></italic>) mayflies (<tp:taxon-name><tp:taxon-name-part taxon-name-part-type="order">Ephemeroptera</tp:taxon-name-part></tp:taxon-name>, <tp:taxon-name><tp:taxon-name-part taxon-name-part-type="family">Heptageniidae</tp:taxon-name-part></tp:taxon-name>) using DNA barcoding and morphology</article-title><source>Zookeys</source><day>09</day><month>04</month><year>2025</year><volume>1234</volume><fpage>89</fpage><lpage>125</lpage><pub-id pub-id-type="doi">10.3897/zookeys.1234.141196</pub-id></mixed-citation></tp:treatment-meta><tp:nomenclature><label>﻿</label><tp:taxon-name><object-id xmlns:xlink="http://www.w3.org/1999/xlink" content-type="arpha" xlink:type="simple">8339538B-878F-522F-B270-B9D2A9E0B11F</object-id><tp:taxon-name-part taxon-name-part-type="genus" reg="Epeorus">Epeorus</tp:taxon-name-part> (<tp:taxon-name-part taxon-name-part-type="subgenus" reg="Caucasiron">Caucasiron</tp:taxon-name-part> <tp:taxon-name-part taxon-name-part-type="infraspecific-rank">?</tp:taxon-name-part>) <tp:taxon-name-part taxon-name-part-type="species" reg="psi">psi</tp:taxon-name-part>
            </tp:taxon-name><tp:taxon-authority>(Eaton, 1885)</tp:taxon-authority><xref ref-type="fig" rid="F17">Figs 17</xref><xref ref-type="fig" rid="F18">, 18</xref><tp:nomenclature-citation-list><tp:nomenclature-citation><tp:taxon-name>
                  <tp:taxon-name-part taxon-name-part-type="genus" reg="Iron">Iron</tp:taxon-name-part>
                  <tp:taxon-name-part taxon-name-part-type="species" reg="psi">psi</tp:taxon-name-part>
                </tp:taxon-name><comment>? (<italic>Eaton</italic>, 1885): <xref ref-type="bibr" rid="B5">Braasch 1980b</xref>: 58.</comment></tp:nomenclature-citation><tp:nomenclature-citation><tp:taxon-name>
                  <tp:taxon-name-part taxon-name-part-type="genus" reg="Epeorus">Epeorus</tp:taxon-name-part>
                </tp:taxon-name><comment>(Belovius) <tp:taxon-name><tp:taxon-name-part taxon-name-part-type="genus" reg="Epeorus"/><tp:taxon-name-part taxon-name-part-type="species" reg="psi">psi</tp:taxon-name-part></tp:taxon-name> (Eaton, 1885): <xref ref-type="bibr" rid="B39">Tshernova 1981</xref>: 332.</comment></tp:nomenclature-citation><tp:nomenclature-citation><tp:taxon-name><tp:taxon-name-part taxon-name-part-type="genus" reg="Epeorus">Epeorus</tp:taxon-name-part> (<tp:taxon-name-part taxon-name-part-type="subgenus" reg="Caucasiron">Caucasiron</tp:taxon-name-part>) <tp:taxon-name-part taxon-name-part-type="species" reg="psi">psi</tp:taxon-name-part></tp:taxon-name><comment>(Eaton, 1885): <xref ref-type="bibr" rid="B42">Vasanth et al. 2021</xref>: 516-519.</comment></tp:nomenclature-citation></tp:nomenclature-citation-list></tp:nomenclature><tp:treatment-sec sec-type="type locality" id="SECID0EW5BI"><title>Type locality.</title><p>India: Kullu district (orig. Kooloo, Himalaya) (<xref ref-type="bibr" rid="B16">Eaton 1883–1888</xref>).</p></tp:treatment-sec><tp:treatment-sec sec-type="material" id="SECID0EA6BI"><title>Examined material</title><p><bold>(deposited in <named-content xmlns:xlink="http://www.w3.org/1999/xlink" content-type="dwc:institutional_code" xlink:title="Biology Centre of the Czech Academy of Sciences, Institute of Entomology, České Budějovice, Czech Republic" xlink:href="http://grbio.org/institution/biology-centre-academy-sciences-czech-republic-institute-entomology" xlink:type="simple">IECA</named-content> and <named-content xmlns:xlink="http://www.w3.org/1999/xlink" content-type="dwc:institutional_code" xlink:title="National Museum of Natural History, National Academy of Sciences of Ukraine" xlink:href="http://grbio.org/institution/national-academy-sciences-ukraine" xlink:type="simple">NMNH NASU</named-content>).</bold> • 20 larvae (barcoded specimens: IN4, IN42 - both mounted on slide), 2 male subimagoes (barcoded specimen: IN44 - genitalia mounted on slide): India: Uttarakhand state, vicinity of Guptkashi town, Madhyamaheshwar Ganga Mandahishvar River – left tributary of Mandakini River, <named-content xmlns:xlink="http://www.w3.org/1999/xlink" content-type="dwc:verbatimCoordinates" xlink:type="simple"><named-content content-type="geo-json" specific-use="{&#34;type&#34;:&#34;Point&#34;,&#34;coordinates&#34;:[79.099283,30.537950]}" id="NCID0EZ6BI" xlink:type="simple">30°32.27700'N, 79°05.95698'E</named-content></named-content>, 1102 m a.s.l., 15.–16.5.2018, Martynov A.V. leg. (code: IND2018/11). • 5 larvae (barcoded specimen: IN43 - mounted on slide): India: Uttarakhand Pradesh, vicinity of Guptkashi village, Mandakini River, 1087 m a.s.l., <named-content xmlns:xlink="http://www.w3.org/1999/xlink" content-type="dwc:verbatimCoordinates" xlink:type="simple"><named-content content-type="geo-json" specific-use="{&#34;type&#34;:&#34;Point&#34;,&#34;coordinates&#34;:[79.095650,30.537450]}" id="NCID0EEACI" xlink:type="simple">30°32.24700'N, 79°05.73900'E</named-content></named-content>, 16.05.2018, Martynov A.V. leg. (code: IND 2018/12).</p></tp:treatment-sec><tp:treatment-sec sec-type="distribution" id="SECID0EJACI"><title>Distribution, habitat, and biology.</title><p>Himalayas: India (<xref ref-type="bibr" rid="B16">Eaton 1883–1888</xref>; <xref ref-type="bibr" rid="B42">Vasanth et al. 2021</xref>), Nepal (<xref ref-type="bibr" rid="B5">Braasch 1980b</xref>, <xref ref-type="bibr" rid="B6">1981</xref>), south-east Tibet (<xref ref-type="bibr" rid="B31">Ma and Zhou 2022</xref>); Hengduan Shan and Yunnan-Guizhou Plateau: China (<xref ref-type="bibr" rid="B31">Ma and Zhou 2022</xref>) (Fig. <xref ref-type="fig" rid="F1">1</xref>). The species inhabits mountain streams and rivers in relatively wide altitudinal range. The altitude of the sampling sites ranged between 488 and 2100 m a.s.l. (our data; <xref ref-type="bibr" rid="B5">Braasch 1980b</xref>, <xref ref-type="bibr" rid="B6">1981</xref>; <xref ref-type="bibr" rid="B42">Vasanth et al. 2021</xref>). Adults were recorded in May (<xref ref-type="bibr" rid="B5">Braasch 1980b</xref>).</p></tp:treatment-sec><tp:treatment-sec sec-type="Main morphological diagnostics of the larva" id="SECID0E2BCI"><title>Main morphological diagnostics of the larva.</title><p>i) abdominal sterna with a pair of oblique stripes and a longitudinal median line (sometimes reduced anteriorly) (Fig. <xref ref-type="fig" rid="F17">17H</xref>), ii) coloration of abdominal terga as on Fig. <xref ref-type="fig" rid="F17">17G</xref>), posterior margin of abdominal terga with basally denticulate spines and shorter denticles (Fig. <xref ref-type="fig" rid="F18">18F</xref>), iv) tergum X with a short posterolateral projection (Fig. <xref ref-type="fig" rid="F18">18L</xref>, arrow), v) gill plates VII narrow (in natural position from ventral view) (Figs <xref ref-type="fig" rid="F17">17I</xref>, <xref ref-type="fig" rid="F18">18J</xref>), vi) projection on gill plates III well-developed (Fig. <xref ref-type="fig" rid="F18">18H</xref>, arrow), vii) femora with median femur spot (Fig. <xref ref-type="fig" rid="F17">17F</xref>), viii) dorsal surface of femora with lanceolate (sporadically elongated spatulate) setae (Fig. <xref ref-type="fig" rid="F18">18D</xref>), ix) abdominal terga with elongated spatulate and lanceolate setae (Fig. <xref ref-type="fig" rid="F18">18E</xref>), femora with an extended and pointed dorso-apical projection (Figs <xref ref-type="fig" rid="F17">17F</xref>, <xref ref-type="fig" rid="F18">18M</xref>).</p><fig id="F17" position="float" orientation="portrait"><object-id xmlns:xlink="http://www.w3.org/1999/xlink" content-type="doi" xlink:type="simple">10.3897/zookeys.1234.141196.figure17</object-id><object-id xmlns:xlink="http://www.w3.org/1999/xlink" content-type="arpha" xlink:type="simple">1C9BCC41-663E-57B0-BDA6-922CF962A9DF</object-id><label>Figure 17.</label><caption><p><italic><tp:taxon-name><tp:taxon-name-part taxon-name-part-type="genus" reg="Epeorus">Epeorus</tp:taxon-name-part></tp:taxon-name></italic> (<italic><tp:taxon-name><tp:taxon-name-part taxon-name-part-type="genus" reg="Epeorus"/><tp:taxon-name-part taxon-name-part-type="subgenus" reg="Caucasiron">Caucasiron</tp:taxon-name-part></tp:taxon-name></italic>?) <italic><tp:taxon-name><tp:taxon-name-part taxon-name-part-type="genus" reg="Epeorus"/><tp:taxon-name-part taxon-name-part-type="species" reg="psi">psi</tp:taxon-name-part></tp:taxon-name></italic>, larva <bold>A</bold> habitus in dorsal view <bold>B</bold> habitus in ventral view <bold>C</bold> habitus in lateral view <bold>D</bold> head of male in dorsal view <bold>E</bold> head of female in dorsal view <bold>F</bold> legs in dorsal view (arrows point to elongated and pointed dorso-apical projections) <bold>G</bold> coloration of abdominal terga <bold>H</bold> coloration of abdominal sterna II–VI <bold>I</bold> distal part of abdomen in ventral view.</p></caption><graphic xmlns:xlink="http://www.w3.org/1999/xlink" xlink:href="zookeys-1234-089_article-141196__-g017.jpg" position="float" orientation="portrait" xlink:type="simple" id="oo_1303979.jpg"><uri content-type="original_file" xlink:type="simple">https://binary.pensoft.net/fig/1303979</uri></graphic></fig><fig id="F18" position="float" orientation="portrait"><object-id xmlns:xlink="http://www.w3.org/1999/xlink" content-type="doi" xlink:type="simple">10.3897/zookeys.1234.141196.figure18</object-id><object-id xmlns:xlink="http://www.w3.org/1999/xlink" content-type="arpha" xlink:type="simple">3B77BEAC-AE93-5625-94C7-1EC001B9F475</object-id><label>Figure 18.</label><caption><p><italic><tp:taxon-name><tp:taxon-name-part taxon-name-part-type="genus" reg="Epeorus">Epeorus</tp:taxon-name-part></tp:taxon-name></italic> (<italic><tp:taxon-name><tp:taxon-name-part taxon-name-part-type="genus" reg="Epeorus"/><tp:taxon-name-part taxon-name-part-type="subgenus" reg="Caucasiron">Caucasiron</tp:taxon-name-part></tp:taxon-name></italic>?) <italic><tp:taxon-name><tp:taxon-name-part taxon-name-part-type="genus" reg="Epeorus"/><tp:taxon-name-part taxon-name-part-type="species" reg="psi">psi</tp:taxon-name-part></tp:taxon-name></italic>, larva <bold>A</bold> labrum, left half in dorsal view, right half in ventral view (black dots correspond to setae along antero-lateral margin) <bold>B</bold> incisors of left mandible <bold>C</bold> incisors of right mandible (both flattened on slide; dashed polygons correspond to area covered by setae) <bold>D</bold> setae on dorsal surface of femora <bold>E</bold> setae on surface of tergum VII <bold>F</bold> surface and posterior margin of abdominal tergum VII <bold>G</bold> gill I <bold>H</bold> gill III (arrow shows projection on costal margin) <bold>I</bold> gill plate VI in dorsal view <bold>J</bold> gill plate VII in ventral view <bold>K</bold> gill plate VII (flattened on slide) <bold>L</bold> abdominal segments VIII–X in lateral view (arrow shows posterolateral projection of tergum X) <bold>M</bold> detail of dorso-apical projection of femora (middle leg) <bold>N</bold> sternum IX of female. Drawn from late instar larvae.</p></caption><graphic xmlns:xlink="http://www.w3.org/1999/xlink" xlink:href="zookeys-1234-089_article-141196__-g018.jpg" position="float" orientation="portrait" xlink:type="simple" id="oo_1303980.jpg"><uri content-type="original_file" xlink:type="simple">https://binary.pensoft.net/fig/1303980</uri></graphic></fig></tp:treatment-sec><tp:treatment-sec sec-type="remarks" id="SECID0EJHCI"><title>Remarks.</title><p><bold><italic>Morphology</italic>.</bold> The species was originally described by <xref ref-type="bibr" rid="B16">Eaton (1883–1888)</xref> based on male and female imago. The larva and the male subimago were later described by <xref ref-type="bibr" rid="B5">Braasch (1980b)</xref> from Nepal. Association with imagoes of <italic><tp:taxon-name><tp:taxon-name-part taxon-name-part-type="genus" reg="Epeorus">E.</tp:taxon-name-part><tp:taxon-name-part taxon-name-part-type="species" reg="psi">psi</tp:taxon-name-part></tp:taxon-name></italic> was based on the specific pattern of colouration on abdomen and the shape of penis lobes.</p><p><bold><italic>Taxonomy</italic>.</bold> The species was attributed to the subgenus <tp:taxon-name><tp:taxon-name-part taxon-name-part-type="genus" reg="Epeorus"/><tp:taxon-name-part taxon-name-part-type="subgenus" reg="Iron">Iron</tp:taxon-name-part></tp:taxon-name> within its own species group “<italic><tp:taxon-name><tp:taxon-name-part taxon-name-part-type="genus" reg="Iron">Iron</tp:taxon-name-part><tp:taxon-name-part taxon-name-part-type="species" reg="psi">psi</tp:taxon-name-part></tp:taxon-name></italic>-Gruppe” (<xref ref-type="bibr" rid="B5">Braasch 1980b</xref>, <xref ref-type="bibr" rid="B10">2006b</xref>). <xref ref-type="bibr" rid="B42">Vasanth et al. (2021)</xref> examined the morphology of larvae and assigned the species to the subgenus <tp:taxon-name><tp:taxon-name-part taxon-name-part-type="genus" reg="Epeorus"/><tp:taxon-name-part taxon-name-part-type="subgenus" reg="Caucasiron">Caucasiron</tp:taxon-name-part></tp:taxon-name> based on “the shape of gills II–VII with an outer thumb-like projection”. Although the shape of gill plates II–VII is similar to those of <tp:taxon-name><tp:taxon-name-part taxon-name-part-type="genus" reg="Epeorus">E.</tp:taxon-name-part> (<tp:taxon-name-part taxon-name-part-type="subgenus" reg="Caucasiron">Caucasiron</tp:taxon-name-part>)</tp:taxon-name>, male genitalia with bifurcated penis lobes and extended latero-apical tip, as figured by <xref ref-type="bibr" rid="B16">Eaton (1883–1888)</xref> and described by <xref ref-type="bibr" rid="B5">Braasch (1980b</xref>, <xref ref-type="bibr" rid="B10">2006b</xref>), are not consistent with the diagnosis of <tp:taxon-name><tp:taxon-name-part taxon-name-part-type="genus" reg="Epeorus">E.</tp:taxon-name-part> (<tp:taxon-name-part taxon-name-part-type="subgenus" reg="Caucasiron">Caucasiron</tp:taxon-name-part>)</tp:taxon-name> as given by <xref ref-type="bibr" rid="B27">Kluge (1997</xref>, <xref ref-type="bibr" rid="B29">2015</xref>). Therefore, the systematic position of <italic><tp:taxon-name><tp:taxon-name-part taxon-name-part-type="genus" reg="Epeorus">E.</tp:taxon-name-part><tp:taxon-name-part taxon-name-part-type="species" reg="psi">psi</tp:taxon-name-part></tp:taxon-name></italic> remains unclear until the systematic revision based on molecular data is available.</p><p><bold><italic>Distribution</italic>.</bold> Specimens from Taiwan identified as <italic><tp:taxon-name><tp:taxon-name-part taxon-name-part-type="genus" reg="Epeorus">E.</tp:taxon-name-part><tp:taxon-name-part taxon-name-part-type="species" reg="psi">psi</tp:taxon-name-part></tp:taxon-name></italic> by <xref ref-type="bibr" rid="B41">Ulmer (1912)</xref> were later described as <italic><tp:taxon-name><tp:taxon-name-part taxon-name-part-type="genus" reg="Epeorus">E.</tp:taxon-name-part><tp:taxon-name-part taxon-name-part-type="species" reg="erratus">erratus</tp:taxon-name-part></tp:taxon-name></italic> Braasch, 1981.</p></tp:treatment-sec><tp:treatment-sec><!--Section generated to contain objects referenced in tp:taxon-treatment.--><fig id="F1" position="float" orientation="portrait"><object-id xmlns:xlink="http://www.w3.org/1999/xlink" content-type="doi" xlink:type="simple">10.3897/zookeys.1234.141196.figure1</object-id><object-id xmlns:xlink="http://www.w3.org/1999/xlink" content-type="arpha" xlink:type="simple">92BFBC5E-31C1-5E71-A5FD-EACA54B7582C</object-id><label>Figure 1.</label><caption><p>Distribution of studied <italic><tp:taxon-name><tp:taxon-name-part taxon-name-part-type="genus" reg="Epeorus">Epeorus</tp:taxon-name-part></tp:taxon-name></italic> spp. across Asian mountains. Triangles refer to localities in the literature; our sampling sites are marked with red dots. A species name marked with an asterisk indicates the unclear systematic position of the species within the genus <italic><tp:taxon-name><tp:taxon-name-part taxon-name-part-type="genus" reg="Epeorus">Epeorus</tp:taxon-name-part></tp:taxon-name></italic>. Dashed line represents the frame of the detailed map in Fig. <xref ref-type="fig" rid="F2">2</xref>. Boundaries of mountain ranges were adopted from <xref ref-type="bibr" rid="B37">Snethlage et al. (2022)</xref>.</p></caption><graphic xmlns:xlink="http://www.w3.org/1999/xlink" xlink:href="zookeys-1234-089_article-141196__-g001.jpg" position="float" orientation="portrait" xlink:type="simple" id="oo_1303962.jpg"><uri content-type="original_file" xlink:type="simple">https://binary.pensoft.net/fig/1303962</uri></graphic></fig><fig id="F2" position="float" orientation="portrait"><object-id xmlns:xlink="http://www.w3.org/1999/xlink" content-type="doi" xlink:type="simple">10.3897/zookeys.1234.141196.figure2</object-id><object-id xmlns:xlink="http://www.w3.org/1999/xlink" content-type="arpha" xlink:type="simple">7590C326-AC25-5AE4-96B9-5D77D5DC5715</object-id><label>Figure 2.</label><caption><p><bold>A</bold><abbrev xmlns:xlink="http://www.w3.org/1999/xlink" xlink:title="cytochrome c oxidase subunit I" id="ABBRID0EJQAE" xlink:type="simple">COI</abbrev> gene tree generated in BEAST 2 and results of <abbrev xmlns:xlink="http://www.w3.org/1999/xlink" xlink:title="General Mixed Yule Coalescent model" id="ABBRID0ENQAE" xlink:type="simple">GMYC</abbrev> and ASAP species delimitation analyses. Numbers on the tree branches refer to the posterior probability. Species delimited from our sampling sites in Central Asia and the Himalayas are highlighted and colored <bold>B</bold> occurrence of delimited species in the study area (colors correspond to <bold>A</bold>).</p></caption><graphic xmlns:xlink="http://www.w3.org/1999/xlink" xlink:href="zookeys-1234-089_article-141196__-g002.jpg" position="float" orientation="portrait" xlink:type="simple" id="oo_1303963.jpg"><uri content-type="original_file" xlink:type="simple">https://binary.pensoft.net/fig/1303963</uri></graphic></fig></tp:treatment-sec><ref-list><ref id="B5"><mixed-citation xmlns:xlink="http://www.w3.org/1999/xlink" xlink:type="simple"><person-group><name name-style="western"><surname>Braasch</surname><given-names>D</given-names></name></person-group> (<year>1980b</year>) <article-title>Eintagsfliegen (Gattungen <italic><tp:taxon-name><tp:taxon-name-part taxon-name-part-type="genus">Epeorus</tp:taxon-name-part></tp:taxon-name></italic> und <italic><tp:taxon-name><tp:taxon-name-part taxon-name-part-type="genus">Iron</tp:taxon-name-part></tp:taxon-name></italic>) aus Nepal (<tp:taxon-name><tp:taxon-name-part taxon-name-part-type="order">Ephemeroptera</tp:taxon-name-part></tp:taxon-name>, <tp:taxon-name><tp:taxon-name-part taxon-name-part-type="family">Heptageniidae</tp:taxon-name-part></tp:taxon-name>).</article-title><source>Reichenbachia</source><volume>18</volume>: <fpage>55</fpage>–<lpage>65</lpage>.</mixed-citation></ref><ref id="B39"><mixed-citation xmlns:xlink="http://www.w3.org/1999/xlink" xlink:type="simple"><person-group><name name-style="western"><surname>Tshernova</surname><given-names>OA</given-names></name></person-group> (<year>1981</year>) <article-title>On the systematics of adult mayflies of the genus <italic><tp:taxon-name><tp:taxon-name-part taxon-name-part-type="genus">Epeorus</tp:taxon-name-part></tp:taxon-name></italic> Eaton, 1881 (<tp:taxon-name><tp:taxon-name-part taxon-name-part-type="order">Ephemeroptera</tp:taxon-name-part></tp:taxon-name>, <tp:taxon-name><tp:taxon-name-part taxon-name-part-type="family">Heptageniidae</tp:taxon-name-part></tp:taxon-name>).</article-title><source>Entomologicheskoe Obozrenie</source><volume>60</volume>(<issue>2</issue>): <fpage>323</fpage>–<lpage>336</lpage>.</mixed-citation></ref><ref id="B42"><mixed-citation xmlns:xlink="http://www.w3.org/1999/xlink" xlink:type="simple"><person-group><name name-style="western"><surname>Vasanth</surname><given-names>M</given-names></name><name name-style="western"><surname>Selvakumar</surname><given-names>C</given-names></name><name name-style="western"><surname>Subramanian</surname><given-names>KA</given-names></name><name name-style="western"><surname>Sivaramakrishnan</surname><given-names>KG</given-names></name><name name-style="western"><surname>Sinha</surname><given-names>B</given-names></name></person-group> (<year>2021</year>) <article-title>Contribution to the study of <italic><tp:taxon-name><tp:taxon-name-part taxon-name-part-type="genus">Epeorus</tp:taxon-name-part></tp:taxon-name></italic> Eaton, 1881 (<tp:taxon-name><tp:taxon-name-part taxon-name-part-type="order">Ephemeroptera</tp:taxon-name-part></tp:taxon-name>: <tp:taxon-name><tp:taxon-name-part taxon-name-part-type="family">Heptageniidae</tp:taxon-name-part></tp:taxon-name>) from India.</article-title><source>Zootaxa</source><volume>4991</volume>: <fpage>499</fpage>–<lpage>522</lpage>. <ext-link xlink:href="10.11646/zootaxa.4991.3.4" ext-link-type="doi" xlink:type="simple">https://doi.org/10.11646/zootaxa.4991.3.4</ext-link></mixed-citation></ref><ref id="B16"><mixed-citation xmlns:xlink="http://www.w3.org/1999/xlink" xlink:type="simple"><person-group><name name-style="western"><surname>Eaton</surname><given-names>AE</given-names></name></person-group> (<year>1883–1888</year>) A revisional monograph of recent <tp:taxon-name><tp:taxon-name-part taxon-name-part-type="family">Ephemeridae</tp:taxon-name-part></tp:taxon-name> or mayflies. Transactions of the Linnean Society of London (2) 3: 1–352. <ext-link xlink:href="10.1111/j.1096-3642.1883.tb01550a.x" ext-link-type="doi" xlink:type="simple">https://doi.org/10.1111/j.1096-3642.1883.tb01550a.x</ext-link></mixed-citation></ref><ref id="B6"><mixed-citation xmlns:xlink="http://www.w3.org/1999/xlink" xlink:type="simple"><person-group><name name-style="western"><surname>Braasch</surname><given-names>D</given-names></name></person-group> (<year>1981</year>) <article-title>Eintagsfkiegen (Gattungen <italic><tp:taxon-name><tp:taxon-name-part taxon-name-part-type="genus">Epeorus</tp:taxon-name-part></tp:taxon-name></italic> and <italic><tp:taxon-name><tp:taxon-name-part taxon-name-part-type="genus">Iron</tp:taxon-name-part></tp:taxon-name></italic>) aus Nepal (II) (<tp:taxon-name><tp:taxon-name-part taxon-name-part-type="order">Ephemeroptera</tp:taxon-name-part></tp:taxon-name>, <tp:taxon-name><tp:taxon-name-part taxon-name-part-type="family">Heptageniidae</tp:taxon-name-part></tp:taxon-name>).</article-title><source>Reichenbachia</source><volume>19</volume>(<issue>18</issue>): <fpage>105</fpage>–<lpage>110</lpage>.</mixed-citation></ref><ref id="B31"><mixed-citation xmlns:xlink="http://www.w3.org/1999/xlink" xlink:type="simple"><person-group><name name-style="western"><surname>Ma</surname><given-names>Z</given-names></name><name name-style="western"><surname>Zhou</surname><given-names>C</given-names></name></person-group> (<year>2022</year>) <article-title>A new subgenus of <italic><tp:taxon-name><tp:taxon-name-part taxon-name-part-type="genus">Epeorus</tp:taxon-name-part></tp:taxon-name></italic> and its five species from China (<tp:taxon-name><tp:taxon-name-part taxon-name-part-type="order">Ephemeroptera</tp:taxon-name-part></tp:taxon-name>: <tp:taxon-name><tp:taxon-name-part taxon-name-part-type="family">Heptageniidae</tp:taxon-name-part></tp:taxon-name>).</article-title><source>Insect Systematics &amp; Evolution</source><volume>53</volume>: <fpage>1</fpage>–<lpage>40</lpage>. <ext-link xlink:href="10.1163/1876312X-bja10028" ext-link-type="doi" xlink:type="simple">https://doi.org/10.1163/1876312X-bja10028</ext-link></mixed-citation></ref><ref id="B37"><mixed-citation xmlns:xlink="http://www.w3.org/1999/xlink" xlink:type="simple"><person-group><name name-style="western"><surname>Snethlage</surname><given-names>MA</given-names></name><name name-style="western"><surname>Geschke</surname><given-names>J</given-names></name><name name-style="western"><surname>Spehn</surname><given-names>EM</given-names></name><name name-style="western"><surname>Ranipeta</surname><given-names>A</given-names></name><name name-style="western"><surname>Yoccoz</surname><given-names>NG</given-names></name><name name-style="western"><surname>Körner</surname><given-names>Ch</given-names></name><name name-style="western"><surname>Jetz</surname><given-names>W</given-names></name><name name-style="western"><surname>Fischer</surname><given-names>M</given-names></name><name name-style="western"><surname>Urbach</surname><given-names>D</given-names></name></person-group> (<year>2022</year>) A hierarchical inventory of the world’s mountains for global comparative mountain science. Scientific Data 9: 149. <ext-link xlink:href="10.1038/s41597-022-01256-y" ext-link-type="doi" xlink:type="simple">https://doi.org/10.1038/s41597-022-01256-y</ext-link></mixed-citation></ref><ref id="B10"><mixed-citation xmlns:xlink="http://www.w3.org/1999/xlink" xlink:type="simple"><person-group><name name-style="western"><surname>Braasch</surname><given-names>D</given-names></name></person-group> (<year>2006b</year>) <article-title>Neue Eintagsfliegen der Gattungen <italic><tp:taxon-name><tp:taxon-name-part taxon-name-part-type="genus">Epeorus</tp:taxon-name-part></tp:taxon-name></italic> und <italic><tp:taxon-name><tp:taxon-name-part taxon-name-part-type="genus">Iron</tp:taxon-name-part></tp:taxon-name></italic> aus dem Himalaja (<tp:taxon-name><tp:taxon-name-part taxon-name-part-type="order">Ephemeroptera</tp:taxon-name-part></tp:taxon-name>, <tp:taxon-name><tp:taxon-name-part taxon-name-part-type="family">Heptageniidae</tp:taxon-name-part></tp:taxon-name>).</article-title><source>Entomologische Nachrichten und Berichte</source><volume>50</volume>: <fpage>79</fpage>–<lpage>88</lpage>.</mixed-citation></ref><ref id="B27"><mixed-citation xmlns:xlink="http://www.w3.org/1999/xlink" xlink:type="simple"><person-group><name name-style="western"><surname>Kluge</surname><given-names>NJ</given-names></name></person-group> (<year>1997</year>) <article-title>New subgenera of Holarctic mayflies (<tp:taxon-name><tp:taxon-name-part taxon-name-part-type="order">Ephemeroptera</tp:taxon-name-part></tp:taxon-name>: <tp:taxon-name><tp:taxon-name-part taxon-name-part-type="family">Heptageniidae</tp:taxon-name-part></tp:taxon-name>, <tp:taxon-name><tp:taxon-name-part taxon-name-part-type="family">Leptophlebiidae</tp:taxon-name-part></tp:taxon-name>, <tp:taxon-name><tp:taxon-name-part taxon-name-part-type="family">Ephemerellidae</tp:taxon-name-part></tp:taxon-name>).</article-title><source>Zoosystematica Rossica</source><volume>5</volume>: <fpage>233</fpage>–<lpage>235</lpage>.</mixed-citation></ref><ref id="B29"><mixed-citation xmlns:xlink="http://www.w3.org/1999/xlink" xlink:type="simple"><person-group><name name-style="western"><surname>Kluge</surname><given-names>NJ</given-names></name></person-group> (<year>2015</year>) <article-title>Central Asian mountain <tp:taxon-name><tp:taxon-name-part taxon-name-part-type="tribe">Rhithrogenini</tp:taxon-name-part></tp:taxon-name> (<tp:taxon-name><tp:taxon-name-part taxon-name-part-type="order">Ephemeroptera</tp:taxon-name-part></tp:taxon-name>: <tp:taxon-name><tp:taxon-name-part taxon-name-part-type="family">Heptageniidae</tp:taxon-name-part></tp:taxon-name>) with pointed and ephemeropteroid claws in the winged stages.</article-title><source>Zootaxa</source><volume>3994</volume>(<issue>3</issue>): <fpage>301</fpage>–<lpage>353</lpage>. <ext-link xlink:href="10.11646/zootaxa.3994.3.1" ext-link-type="doi" xlink:type="simple">https://doi.org/10.11646/zootaxa.3994.3.1</ext-link></mixed-citation></ref><ref id="B41"><mixed-citation xmlns:xlink="http://www.w3.org/1999/xlink" xlink:type="simple"><person-group><name name-style="western"><surname>Ulmer</surname><given-names>G</given-names></name></person-group> (<year>1912</year>) <article-title>H. Sauter’s Formosa-Ausbeute. Ephemeriden.</article-title><source>Entomologische Mitteilungen</source><volume>1</volume>: <fpage>369</fpage>–<lpage>375</lpage>. <ext-link xlink:href="10.5962/bhl.part.25902" ext-link-type="doi" xlink:type="simple">https://doi.org/10.5962/bhl.part.25902</ext-link></mixed-citation></ref></ref-list></tp:taxon-treatment>
